# Supplementary material for: Super pan-genome reveals extensive genomic variations associated with phenotypic divergence in Actinidia
Source: Mol Hortic. 2025 Jan 24;5:4. doi: 10.1186/s43897-024-00123-1 (PMC11758757; doi:10.1186/s43897-024-00123-1)
Supplement: Supplementary file 2 — Additional file 2: Table S1. All the Actinidia assemblies used in this study. Table S2. The genome resequencing data used in this study. Table S3. Highly differentiated regions between LG and MG. Table S4. Selected regions of MG by XP-CLR analysis. Table S5. Genes in both the HDR and XP–CLR selected region. Table S6. Gene families specific to LG or MG. Table S7. Gene families specific to male accessions. Table S8. The genome assemblies and third-generation sequencing data used for graph-based pan-genome construction. Table S9. SV hotspot regions in Actinidia. Table S10. Details of SVs involved in this study. Table S11. The genes overlapping with MG1- or MG2-favored SVs. Table S12. The RGA gene families absent in A. chinensis and MG. Table S13. RNA-seq data used in this study. [file 43897_2024_123_MOESM2_ESM.xlsx]

## Sheet: Table S1
Supplementary Table 1. All the Actinidia assemblies used in this study.
Assembly	Taxon	Group	Sex	Genome length (Mb)	ContigN50 (Mb)	Genome BUSCO (%)	Gene numbers	Protein BUSCO (%)	Reference
A. arguta 'LC2'	A. arguta var. arguta	Leiocarpae	Female	615.2a	Not applied.	99.2	43,125ab	91.2	Zhang, F., Wang, Y., Lin, Y. et al. Haplotype-resolved genome assembly provides insights into evolutionary history of the Actinidia arguta tetraploid. Mol Horticulture. 2024;4:4. https://doi.org/10.1186/s43897-024-00083-6
A. arguta 'M1'	A. arguta var. arguta	Leiocarpae	Male	652.8a	9.6	97.7	42,327ab	92.4	Lu XM, Yu XF, Li GQ, et al. Genome assembly of autotetraploid Actinidia arguta highlights adaptive evolution and dissects important economic traits. Plant Commun. 2024;5:100856. doi:10.1016/j.xplc.2024.100856
A. arguta	A. arguta var. hypoleuca	Leiocarpae	Male	620.38	6.63	98.2	46,308b	96.3	Akagi T, Varkonyi-Gasic E, Shirasawa K, et al. Recurrent neo-sex chromosome evolution in kiwifruit. Nat Plants. 2023;9(3):393-402. doi:10.1038/s41477-023-01361-9
A. polygama	A. polygama	Leiocarpae	Male	620.32	18.99	98.4	41,848b	94.9	Akagi T, Varkonyi-Gasic E, Shirasawa K, et al. Recurrent neo-sex chromosome evolution in kiwifruit. Nat Plants. 2023;9(3):393-402. doi:10.1038/s41477-023-01361-9
A.deliciosa	A. chinensis var. deliciosa	Maculatae	Female	621.98	10.08	96.1	41,276b	97.6	Xia H, Deng H, Li M, et al. Chromosome-scale genome assembly of a natural diploid kiwifruit (Actinidia chinensis var. deliciosa). Scientific Data. 2023; 10(1):92. DOI: 10.1038/s41597-023-02006-4
A. chinensis 'Russel'	A. chinensis var. chinensis	Maculatae	Male	618.6	21.77	95.9	40,311b	95.7	Tahir J, Crowhurst R, Deroles S, et al. First chromosome-scale assembly and deep floral-bud transcriptome of a male kiwifruit. Front Genet. 2022;13:852161. doi:10.3389/fgene.2022.852161
A. chinensis 'Hongyang'	A. chinensis var. chinensis	Maculatae	Female	616.2a	21.16	99.3	41,310ab	96.6	Yue J, Chen Q, Wang Y, et al. Telomere-to-telomere and gap-free reference genome assembly of the kiwifruit Actinidia chinensis. Hortic Res. 2022;10(2):uhac264. doi:10.1093/hr/uhac264
A. chinensis 'Donghong'	A. chinensis var. chinensis	Maculatae	Female	608.32	20.6	99.3	42,721b	94.9	Han X, Zhang Y, Zhang Q, et al. Two haplotype-resolved, gap-free genome assemblies for Actinidia latifolia and Actinidia chinensis shed light on the regulatory mechanisms of vitamin C and sucrose metabolism in kiwifruit. Mol Plant. 2023;16(2):452-470. doi:10.1016/j.molp.2022.12.022
A. eriantha	A. eriantha	Maculatae	Female	657	2	93	44,714b	94.3	Yao X, Wang S, Wang Z, et al. The genome sequencing and comparative analysis of a wild kiwifruit Actinidia eriantha. Mol Horticulture. 2022; 2:13. doi:10.1186/s43897-022-00034-z
A. eriantha 'Midao31'	A. eriantha	Maculatae	Female	619.3a	21	99	44,039ab	92.9	Wang Y, Dong M, Wu Y, et al. Telomere-to-telomere and haplotype-resolved genome of the kiwifruit Actinidia eriantha. Mol Horticulture. 2023; 3:4. doi:10.1186/s43897-023-00052-5
A. latifolia	A. latifolia var. latifolia	Maculatae	Female	645.56	22.5	99.3	42,411b	95.7	Han X, Zhang Y, Zhang Q, et al. Two haplotype-resolved, gap-free genome assemblies for Actinidia latifolia and Actinidia chinensis shed light on the regulatory mechanisms of vitamin C and sucrose metabolism in kiwifruit. Mol Plant. 2023;16(2):452-470. doi:10.1016/j.molp.2022.12.022
A. hemsleyana	A. hemsleyana	Maculatae	Female	675.24	20.9	97.9	42538	92.3	Yu X, Qin M, Qu M, et al. Genomic analyses reveal dead-end hybridization between two deeply divergent kiwifruit species rather than homoploid hybrid speciation. Plant J. 2023; 115:1528-1543. doi: 10.1111/tpj.16336
A. rufa	A. rufa	Maculatae	Male	645.14	20.07	98.6	41,413b	94.9	Akagi T, Varkonyi-Gasic E, Shirasawa K, et al. Recurrent neo-sex chromosome evolution in kiwifruit. Nat Plants. 2023;9(3):393-402. doi:10.1038/s41477-023-01361-9
A. zhejiangenisis (A haplome)	A. zhejiangenisis	Maculatae	Female	615.13	18.22	99.2	42696	91.2	Yu X, Qin M, Qu M, et al. Genomic analyses reveal dead-end hybridization between two deeply divergent kiwifruit species rather than homoploid hybrid speciation. Plant J. 2023; 115:1528-1543. doi: 10.1111/tpj.16336
A. zhejiangenisis (B haplome)	A. zhejiangenisis	Maculatae		630.04	18.61	99.3	43027	92.6
a: For haplotype-resloved genome, this value is calculated for the haplome seleceted for pan-genome analysis in this study.
b: Re-annotated in this study.

## Sheet: Tabel S2
Supplementary Table 2. The resequencing data used in this study.
Data source	GSA/SRA accession ID	Symbol	Taxon	Reference*	Location	Group	Fruit skin
SRA	SRR3406787	A.arguta_1	A. arguta var. arguta	Ref 1	China: Wuhan	Leiocarpae	glabrous
SRA	SRR3407084	A.arguta_2	A. arguta var. arguta	Ref 1	China: Xian	Leiocarpae	glabrous
SRA	SRR3407085	A.arguta_3	A. arguta var. arguta	Ref 1	China: Shanxi	Leiocarpae	glabrous
SRA	SRR3471379	A.arguta_4	A. arguta var. giraldii	Ref 1	China: Wuhan	Leiocarpae	glabrous
SRA	SRR3471380	A.arguta_5	A. arguta var. giraldii	Ref 1	China: Xian	Leiocarpae	glabrous
SRA	SRR3474214	A.arguta_6	A. arguta var. hypoleuca	Ref 1	New Zealand: Auckland	Leiocarpae	glabrous
SRA	SRR21296881	A.arguta_7	A. arguta var. arguta	not found	China: Henan	Leiocarpae	glabrous
SRA	SRR21296882	A.arguta_8	A. arguta var. arguta	not found	China: Henan	Leiocarpae	glabrous
SRA	SRR6067111	A.arguta_9	A. arguta var. arguta	not found	China: Jinlin	Leiocarpae	glabrous
SRA	SRR6067235	A.arguta_10	A. arguta var. arguta	not found	China: Zhengzhou	Leiocarpae	glabrous
SRA	SRR6067287	A.arguta_11	A. arguta var. arguta	not found	China: Zhengzhou	Leiocarpae	glabrous
SRA	SRR6074837	A.arguta_12	A. arguta var. arguta	not found	China: Liaoning	Leiocarpae	glabrous
GSA	CRR540424	A.arguta_13	A. arguta var. arguta	Ref 2	China: Shengnongjia	Leiocarpae	glabrous
GSA	CRR540398	A.arguta_14	A. arguta var. arguta	Ref 2	China: Dandong	Leiocarpae	glabrous
GSA	CRR540376	A.arguta_15	A. arguta var. arguta	Ref 2	China: Huabei	Leiocarpae	glabrous
GSA	CRR540362	A.arguta_16	A. arguta var. arguta	Ref 2	Russia	Leiocarpae	glabrous
GSA	CRR540330	A.arguta_17	A. arguta var. arguta	Ref 2	Japan	Leiocarpae	glabrous
GSA	CRR540332	A.arguta_18	A. arguta var. arguta	Ref 2	Japan	Leiocarpae	glabrous
GSA	CRR540350	A.arguta_19	A. arguta var. arguta	Ref 2	China: Qinling	Leiocarpae	glabrous
GSA	CRR540419	A.arguta_20	A. arguta var. arguta	Ref 2	China: Shengnongjia	Leiocarpae	glabrous
GSA	CRR540438	A. kolomikta_1	A. kolomikta	Ref 2	missing	Leiocarpae	glabrous
GSA	CRR540437	A. kolomikta_2	A. kolomikta	Ref 2	missing	Leiocarpae	glabrous
GSA	CRR540436	A. polygama_1	A. polygama	Ref 2	missing	Leiocarpae	glabrous
GSA	CRR540435	A. polygama_2	A. polygama	Ref 2	missing	Leiocarpae	glabrous
SRA	SRR3705795	A.callosa var. henryi	A. callosa var. henryi	Ref 1	China: Wuhan	Maculatae	with irregular, relatively large, yellow-brown spots
SRA	SRR3543584	A.callosa var. strigillosa	A. callosa var. strigillosa	Ref 1	China: Wuhan	Maculatae	with many large, round, light brown-yellow fruit spots
SRA	SRR3524809	A.chinensis_1	A. chinensis var. chinensis	Ref 1	China: Wuhan	Maculatae	with brown, fine tomentum
SRA	SRR3531964	A.chinensis_2	A. chinensis var. chinensis	Ref 1	China: Hunan	Maculatae	with brown, fine tomentum
SRA	SRR3537231	A.chinensis_3	A. chinensis var. chinensis	Ref 1	China: Xixia	Maculatae	with brown, fine tomentum
SRA	SRR3537232	A.chinensis_4	A. chinensis var. chinensis	Ref 1	China: Shanxi	Maculatae	with brown, fine tomentum
SRA	SRR13708186	A.chinensis_5	A. chinensis var. chinensis	not found	missing	Maculatae	with brown, fine tomentum
SRA	SRR13708187	A.chinensis_6	A. chinensis var. chinensis	not found	missing	Maculatae	with brown, fine tomentum
SRA	SRR18664106	A.chinensis_7	A. chinensis var. chinensis	Ref 3	New Zealand: Te Puke	Maculatae	with brown, fine tomentum
GSA	CRR516591	A.chinensis_8	A. chinensis var. chinensis	Ref 4	missing	Maculatae	with brown, fine tomentum
GSA	CRR516592	A.chinensis_9	A. chinensis var. chinensis	Ref 4	missing	Maculatae	with brown, fine tomentum
GSA	CRR516624	A.chinensis_10	A. chinensis var. chinensis	Ref 4	missing	Maculatae	with brown, fine tomentum
GSA	CRR516578	A.deliciosa_1	A. chinensis var. deliciosa	Ref 4	missing	Maculatae	densely covered with long yellow-brown hispid hairs
GSA	CRR516580	A.deliciosa_2	A. chinensis var. deliciosa	Ref 4	missing	Maculatae	densely covered with long yellow-brown hispid hairs
GSA	CRR516632	A.deliciosa_3	A. chinensis var. deliciosa	Ref 4	missing	Maculatae	densely covered with long yellow-brown hispid hairs
GSA	CRR516644	A.deliciosa_4	A. chinensis var. deliciosa	Ref 4	missing	Maculatae	densely covered with long yellow-brown hispid hairs
SRA	DRR180226	A.deliciosa_5	A. chinensis var. deliciosa	Ref 1	China: Shanxi	Maculatae	densely covered with long yellow-brown hispid hairs
SRA	SRR3543583	A.setosa	A. chinesis var. setosa	Ref 1	China: Wuhan	Maculatae	densely covered with long, stiff, coarse brown hairs
SRA	SRR3705794	A.cylindrica	A. cylindrica var.cylindrica	Ref 1	China: Wuhan	Maculatae	with small and dense spot
SRA	SRR3705796	A.cylindrica var. reticulata_1	A. cylindrica var. reticulata	Ref 1	China: Wuhan	Maculatae	with small, round or slightly long round spot
SRA	SRR18178188	A.cylindrica var. reticulata_2	A. cylindrica var. reticulata	not found	China:Wuhan	Maculatae	with small, round or slightly long round spot
GSA	CRR794203	A.eriantha_1	A. eriantha	Ref 5	China: Zhejiang	Maculatae	densely covered by milky-white hairs
GSA	CRR794204	A.eriantha_2	A. eriantha	Ref 5	China: Zhejiang	Maculatae	densely covered by milky-white hairs
GSA	CRR794205	A.eriantha_3	A. eriantha	Ref 5	China: Zhejiang	Maculatae	densely covered by milky-white hairs
GSA	CRR794206	A.eriantha_4	A. eriantha	Ref 5	China: Zhejiang	Maculatae	densely covered by milky-white hairs
GSA	CRR794207	A.eriantha_5	A. eriantha	Ref 5	China: Zhejiang	Maculatae	densely covered by milky-white hairs
GSA	CRR794208	A.eriantha_6	A. eriantha	Ref 5	China: Zhejiang	Maculatae	densely covered by milky-white hairs
GSA	CRR794209	A.eriantha_7	A. eriantha	Ref 5	China: Zhejiang	Maculatae	densely covered by milky-white hairs
GSA	CRR794210	A.eriantha_8	A. eriantha	Ref 5	China: Zhejiang	Maculatae	densely covered by milky-white hairs
GSA	CRR794211	A.eriantha_9	A. eriantha	Ref 5	China: Zhejiang	Maculatae	densely covered by milky-white hairs
GSA	CRR794212	A.eriantha_10	A. eriantha	Ref 5	China: Zhejiang	Maculatae	densely covered by milky-white hairs
GSA	CRR794213	A.eriantha_11	A. eriantha	Ref 5	China: Zhejiang	Maculatae	densely covered by milky-white hairs
GSA	CRR794214	A.eriantha_12	A. eriantha	Ref 5	China: Zhejiang	Maculatae	densely covered by milky-white hairs
GSA	CRR794215	A.eriantha_13	A. eriantha	Ref 5	China: Zhejiang	Maculatae	densely covered by milky-white hairs
GSA	CRR794216	A.eriantha_14	A. eriantha	Ref 5	China: Zhejiang	Maculatae	densely covered by milky-white hairs
GSA	CRR794217	A.eriantha_15	A. eriantha	Ref 5	China: Zhejiang	Maculatae	densely covered by milky-white hairs
GSA	CRR794218	A.eriantha_16	A. eriantha	Ref 5	China: Zhejiang	Maculatae	densely covered by milky-white hairs
GSA	CRR794228	A.eriantha_17	A. eriantha	Ref 5	China: Zhejiang	Maculatae	densely covered by milky-white hairs
GSA	CRR794229	A.eriantha_18	A. eriantha	Ref 5	China: Zhejiang	Maculatae	densely covered by milky-white hairs
GSA	CRR794230	A.eriantha_19	A. eriantha	Ref 5	China: Zhejiang	Maculatae	densely covered by milky-white hairs
SRA	SRR7458401	A.eriantha_20	A. eriantha	not found	China: Wuhan	Maculatae	densely covered by milky-white hairs
SRA	SRR22522287	A.eriantha_21	A. eriantha	not found	China:Hefei	Maculatae	densely covered by milky-white hairs
SRA	SRR3705797	A.eriantha_22	A. eriantha	Ref 1	China: Wuhan	Maculatae	densely covered by milky-white hairs
SRA	SRR3705798	A.fulvicoma	A. fulvicoma var. fulvicoma	Ref 1	China: Wuhan	Maculatae	cov ered with downy yellow hairs; irregular yellow fruit spots can be seen after hairs shed
SRA	SRR3723866	A.fulvicoma var. hirsuta	A. fulvicoma var. hirsuta	Ref 1	China: Wuhan	Maculatae	covered with long, yellowish-brown pubescence
GSA	CRR794189	A.hemsleyana_1	A. hemsleyana	Ref 5	China: Zhejiang	Maculatae	inconspicuous lenti cels, densely covered with grayish, yellow-brown bristle-like hairs, becoming glabrescent when mature
GSA	CRR794190	A.hemsleyana_2	A. hemsleyana	Ref 5	China: Zhejiang	Maculatae	inconspicuous lenti cels, densely covered with grayish, yellow-brown bristle-like hairs, becoming glabrescent when mature
GSA	CRR794191	A.hemsleyana_3	A. hemsleyana	Ref 5	China: Zhejiang	Maculatae	inconspicuous lenti cels, densely covered with grayish, yellow-brown bristle-like hairs, becoming glabrescent when mature
GSA	CRR794192	A.hemsleyana_4	A. hemsleyana	Ref 5	China: Zhejiang	Maculatae	inconspicuous lenti cels, densely covered with grayish, yellow-brown bristle-like hairs, becoming glabrescent when mature
GSA	CRR794193	A.hemsleyana_5	A. hemsleyana	Ref 5	China: Zhejiang	Maculatae	inconspicuous lenti cels, densely covered with grayish, yellow-brown bristle-like hairs, becoming glabrescent when mature
GSA	CRR794194	A.hemsleyana_6	A. hemsleyana	Ref 5	China: Zhejiang	Maculatae	inconspicuous lenti cels, densely covered with grayish, yellow-brown bristle-like hairs, becoming glabrescent when mature
GSA	CRR794195	A.hemsleyana_7	A. hemsleyana	Ref 5	China: Zhejiang	Maculatae	inconspicuous lenti cels, densely covered with grayish, yellow-brown bristle-like hairs, becoming glabrescent when mature
GSA	CRR794200	A.hemsleyana_8	A. hemsleyana	Ref 5	China: Zhejiang	Maculatae	inconspicuous lenti cels, densely covered with grayish, yellow-brown bristle-like hairs, becoming glabrescent when mature
GSA	CRR794220	A.hemsleyana_9	A. hemsleyana	Ref 5	China: Zhejiang	Maculatae	inconspicuous lenti cels, densely covered with grayish, yellow-brown bristle-like hairs, becoming glabrescent when mature
GSA	CRR794221	A.hemsleyana_10	A. hemsleyana	Ref 5	China: Zhejiang	Maculatae	inconspicuous lenti cels, densely covered with grayish, yellow-brown bristle-like hairs, becoming glabrescent when mature
GSA	CRR794222	A.hemsleyana_11	A. hemsleyana	Ref 5	China: Zhejiang	Maculatae	inconspicuous lenti cels, densely covered with grayish, yellow-brown bristle-like hairs, becoming glabrescent when mature
GSA	CRR794223	A.hemsleyana_12	A. hemsleyana	Ref 5	China: Zhejiang	Maculatae	inconspicuous lenti cels, densely covered with grayish, yellow-brown bristle-like hairs, becoming glabrescent when mature
GSA	CRR794224	A.hemsleyana_13	A. hemsleyana	Ref 5	China: Zhejiang	Maculatae	inconspicuous lenti cels, densely covered with grayish, yellow-brown bristle-like hairs, becoming glabrescent when mature
GSA	CRR794225	A.hemsleyana_14	A. hemsleyana	Ref 5	China: Zhejiang	Maculatae	inconspicuous lenti cels, densely covered with grayish, yellow-brown bristle-like hairs, becoming glabrescent when mature
GSA	CRR794226	A.hemsleyana_15	A. hemsleyana	Ref 5	China: Zhejiang	Maculatae	inconspicuous lenti cels, densely covered with grayish, yellow-brown bristle-like hairs, becoming glabrescent when mature
GSA	CRR794227	A.hemsleyana_16	A. hemsleyana	Ref 5	China: Zhejiang	Maculatae	inconspicuous lenti cels, densely covered with grayish, yellow-brown bristle-like hairs, becoming glabrescent when mature
GSA	CRR794234	A.hemsleyana_17	A. hemsleyana	Ref 5	China: Fujian	Maculatae	inconspicuous lenti cels, densely covered with grayish, yellow-brown bristle-like hairs, becoming glabrescent when mature
GSA	CRR794235	A.hemsleyana_18	A. hemsleyana	Ref 5	China: Fujian	Maculatae	inconspicuous lenti cels, densely covered with grayish, yellow-brown bristle-like hairs, becoming glabrescent when mature
GSA	CRR794236	A.hemsleyana_19	A. hemsleyana	Ref 5	China: Fujian	Maculatae	inconspicuous lenti cels, densely covered with grayish, yellow-brown bristle-like hairs, becoming glabrescent when mature
GSA	CRR794237	A.hemsleyana_20	A. hemsleyana	Ref 5	China: Fujian	Maculatae	inconspicuous lenti cels, densely covered with grayish, yellow-brown bristle-like hairs, becoming glabrescent when mature
GSA	CRR794238	A.hemsleyana_21	A. hemsleyana	Ref 5	China: Zhejiang	Maculatae	inconspicuous lenti cels, densely covered with grayish, yellow-brown bristle-like hairs, becoming glabrescent when mature
GSA	CRR794188	A.hemsleyana_22	A. hemsleyana	Ref 5	China: Zhejiang	Maculatae	inconspicuous lenti cels, densely covered with grayish, yellow-brown bristle-like hairs, becoming glabrescent when mature
SRA	SRR3723870	A.hubeiensis_1	A. hubeiensis	Ref 1	China: Wuhan	Maculatae	densely spotted, lenticels yellowish-brown
SRA	SRR18177732	A.hubeiensis_2	A. hubeiensis	not found	China:Wuhan	Maculatae	densely spotted, lenticels yellowish-brown
SRA	SRR3723872	A.indochinensis	A. indochinensis	Ref 1	China: Wuhan	Maculatae	densely spotted
SRA	SRR3723915	A.lanceolata	A. lanceolata	Ref 1	China: Wuhan	Maculatae	covered with fine, yellowish-brown hairs
SRA	SRR3723873	A.latifolia	A. latifolia var. latifolia	Ref 1	China: Wuhan	Maculatae	with very dense and distinct fruit spots
SRA	SRR3723916	A.lijiangensis	A. lijiangensis	Ref 1	China: Wuhan	Maculatae	with yellow-white tomentum
SRA	SRR3474216	A.macrosperma	A. macrosperma var. macrosperma	Ref 1	China: Wuhan	Leiocarpae	glabrous
SRA	SRR3474218	A.melanandra	A. melanandra var. melanandra	Ref 1	New Zealand: Auckland	Leiocarpae	glabrous
SRA	SRR3723917	A.rufa	A. rufa	Ref 1	China: Wuhan	Maculatae	with inconspicuous yellow-brown lenticels
SRA	SRR3474220	A.valvata_1	A. valvata	Ref 1	China: Wuhan	Leiocarpae	glabrous
SRA	SRR23984899	A.valvata_2	A. valvata	Ref 6	China: Anhui	Leiocarpae	glabrous
GSA	CRR794187	A.zhejiangensis_1	A. zhejiangensis	Ref 5	China: Zhejiang	Maculatae	covered with short, scurfy, downy hairs
GSA	CRR794196	A.zhejiangensis_2	A. zhejiangensis	Ref 5	China: Zhejiang	Maculatae	covered with short, scurfy, downy hairs
GSA	CRR794197	A.zhejiangensis_3	A. zhejiangensis	Ref 5	China: Zhejiang	Maculatae	covered with short, scurfy, downy hairs
GSA	CRR794198	A.zhejiangensis_4	A. zhejiangensis	Ref 5	China: Zhejiang	Maculatae	covered with short, scurfy, downy hairs
GSA	CRR794199	A.zhejiangensis_5	A. zhejiangensis	Ref 5	China: Zhejiang	Maculatae	covered with short, scurfy, downy hairs
GSA	CRR794201	A.zhejiangensis_6	A. zhejiangensis	Ref 5	China: Zhejiang	Maculatae	covered with short, scurfy, downy hairs
GSA	CRR794219	A.zhejiangensis_8	A. zhejiangensis	Ref 5	China: Zhejiang	Maculatae	covered with short, scurfy, downy hairs
GSA	CRR794231	A.zhejiangensis_9	A. zhejiangensis	Ref 5	China: Zhejiang	Maculatae	covered with short, scurfy, downy hairs
GSA	CRR794232	A.zhejiangensis_10	A. zhejiangensis	Ref 5	China: Zhejiang	Maculatae	covered with short, scurfy, downy hairs
GSA	CRR794233	A.zhejiangensis_11	A. zhejiangensis	Ref 5	China: Zhejiang	Maculatae	covered with short, scurfy, downy hairs
GSA	CRR794239	A.zhejiangensis_12	A. zhejiangensis	Ref 5	China: Zhejiang	Maculatae	covered with short, scurfy, downy hairs
SRA	SRR3723918	A.zhejiangensis_13	A. zhejiangensis	Ref 1	China: Wuhan	Maculatae	covered with short, scurfy, downy hairs
* Reference:
1. Liu Y, Li D, Zhang Q, et al. Rapid radiations of both kiwifruit hybrid lineages and their parents shed light on a two-layer mode of species diversification. New Phytol. 2017; 215(2): 877–890. doi:10.1111/nph.14607
2. Lu XM, Yu XF, Li GQ, et al. Genome assembly of autotetraploid Actinidia arguta highlights adaptive evolution and enables dissection of important economic traits. Plant Commun. 2024. doi:10.1016/j.xplc.2024.100856
3. Tahir J, Crowhurst R, Deroles S, et al. First chromosome-scale assembly and deep floral-bud transcriptome of a male kiwifruit. Front Genet. 2022;13:852161. doi:10.3389/fgene.2022.852161
4. Liu Y, Zhou Y, Cheng F, et al. Chromosome-level genome of putative autohexaploid Actinidia deliciosa provides insights into polyploidisation and evolution. Plant J. 2024; 118: 73-89. doi: 10.1111/tpj.16592
5. Yu X., Qin M., Qu M., et al. Genomic analyses reveal dead-end hybridization between two deeply divergent kiwifruit species rather than homoploid hybrid speciation. Plant J. 2023; 115:1528-1543. doi: 10.1111/tpj.16336
6. Ren W, Wang L, Feng G, et al. High-quality assembly and comparative analysis of Actinidia latifolia and A. valvata mitogenomes. Genes. 2023; 14(4):863. doi: 10.3390/genes14040863

## Sheet: Table S3
Supplementary Table 3. Highly differentiated regions between LG and MG.
Chromosome	Start/bp	End/bp
1	1	160000
1	8260001	8500000
1	8560001	8680000
1	8740001	8840000
1	8860001	8980000
1	9040001	9420000
1	9880001	9980000
1	10020001	10120000
1	10660001	10820000
1	11140001	11240000
1	11380001	11580000
1	19320001	19440000
1	21040001	21380000
2	200001	300000
2	2660001	2760000
2	4720001	4820000
2	4940001	5100000
2	5120001	5220000
2	5280001	5440000
2	6600001	6700000
2	7080001	7320000
2	7700001	7900000
2	8120001	8340000
2	8460001	8560000
2	8640001	8840000
2	9260001	9360000
2	11500001	11600000
2	13980001	14120000
2	14260001	14380000
2	18000001	18180000
2	18200001	18400000
3	1	400000
3	620001	800000
3	8540001	8680000
3	9100001	9220000
3	9360001	9480000
3	9880001	10060000
3	10280001	10400000
3	10920001	11180000
3	11220001	11460000
3	11460001	11620000
3	11660001	11840000
3	11900001	12120000
3	16140001	16240000
3	18340001	18440000
3	19340001	19460000
3	20640001	20780000
3	26440001	26580000
3	27320001	27460000
3	27620001	27760000
4	1	180000
4	480001	620000
4	5280001	5440000
4	7500001	7600000
4	9240001	9340000
4	11160001	11260000
4	11440001	11540000
4	11720001	11820000
5	1	140000
5	660001	820000
5	7480001	7580000
5	8180001	8300000
5	8320001	8540000
5	8640001	8760000
5	9220001	9320000
5	11360001	11500000
5	13000001	13100000
5	16860001	16960000
5	20380001	20500000
6	1	200000
6	580001	740000
6	3520001	3680000
6	4480001	4640000
6	9320001	9440000
6	9520001	9780000
6	11920001	12060000
6	12080001	12200000
6	12620001	12740000
6	13020001	13140000
6	13240001	13360000
6	17600001	17740000
6	20040001	20160000
7	360001	460000
7	3980001	4080000
7	4860001	5000000
7	7160001	7260000
7	7640001	7780000
7	8160001	8260000
7	8680001	8940000
7	9320001	9420000
7	9700001	9820000
7	10400001	10520000
7	10540001	10700000
7	12380001	12500000
7	20900001	21040000
7	21300001	21460000
8	1	100000
8	160001	300000
8	400001	500000
8	1400001	1520000
8	3340001	3440000
8	4240001	4380000
8	8060001	8160000
8	12480001	12720000
8	12740001	13100000
8	13420001	13580000
8	13760001	13860000
8	14820001	14980000
8	15000001	15220000
8	15220001	15320000
8	15340001	15440000
8	15480001	15920000
8	15940001	16200000
8	16200001	16400000
8	17020001	17220000
8	17800001	17920000
8	18620001	18760000
8	21480001	21600000
8	27700001	27860000
8	27860001	28000000
9	1	100000
9	2220001	2360000
9	6180001	6380000
9	6380001	6640000
9	6680001	6860000
9	7100001	7260000
9	7740001	7900000
9	8480001	8640000
9	8700001	8880000
9	16440001	16640000
9	16860001	16980000
9	17060001	17180000
10	1	180000
10	280001	380000
10	2780001	2880000
10	6380001	6480000
10	7300001	7420000
10	8100001	8200000
10	8680001	8780000
10	9060001	9180000
10	9260001	9360000
10	9440001	9540000
10	9640001	9740000
10	10540001	10640000
10	10900001	11000000
10	11220001	11380000
10	12460001	12560000
10	20180001	20320000
10	21600001	21760000
10	21880001	22000000
11	20001	160000
11	480001	600000
11	6600001	6700000
11	7140001	7700000
11	7960001	8080000
11	8340001	8440000
11	8500001	8760000
11	8780001	8880000
11	14560001	14660000
11	15040001	15220000
11	16420001	16520000
11	16600001	16780000
12	60001	240000
12	960001	1100000
12	8160001	8280000
12	8980001	9220000
12	9700001	9860000
12	9880001	9980000
12	10380001	10500000
12	10840001	11020000
12	11100001	11200000
12	11500001	11620000
12	11780001	11920000
12	12300001	12520000
12	12660001	12760000
12	14760001	14940000
12	17020001	17160000
12	18840001	18980000
12	21540001	21720000
12	21740001	21920000
13	1	440000
13	4820001	4920000
13	8200001	8300000
13	9020001	9120000
13	10520001	10720000
13	10920001	11080000
13	11100001	11320000
13	11380001	11560000
13	11900001	12060000
13	12060001	12260000
13	14060001	14220000
13	14780001	14920000
13	15060001	15160000
13	15420001	15540000
13	16020001	16220000
13	17060001	17160000
13	19100001	19220000
13	20040001	20160000
13	20200001	20300000
13	22560001	22720000
13	22800001	22900000
14	1	220000
14	320001	480000
14	1560001	1680000
14	10040001	10220000
14	10380001	10560000
14	11220001	11320000
14	11340001	11500000
14	11560001	11680000
14	11800001	11940000
14	12640001	12920000
14	13340001	13460000
14	13500001	13620000
14	14220001	14340000
14	18900001	19000000
14	19140001	19240000
15	1	260000
15	320001	420000
15	460001	580000
15	1160001	1280000
15	1860001	1960000
15	4040001	4220000
15	5800001	5960000
15	6060001	6220000
15	7300001	7480000
15	7780001	7960000
15	8500001	8820000
15	8840001	9000000
15	11700001	11800000
15	17520001	17700000
15	18140001	18260000
15	18600001	18880000
15	19140001	19240000
16	1	120000
16	160001	460000
16	460001	600000
16	600001	740000
16	860001	960000
16	1740001	1840000
16	5820001	5920000
16	5960001	6100000
16	9460001	9580000
16	10080001	10180000
16	11960001	12060000
16	13200001	13320000
16	13500001	13680000
16	16080001	16180000
16	17720001	17840000
16	17860001	17980000
16	18460001	18580000
16	20420001	20540000
16	21840001	21960000
17	200001	300000
17	1560001	1700000
17	4520001	4700000
17	8800001	8960000
17	9380001	9480000
17	9500001	9660000
17	10060001	10240000
17	10320001	10500000
17	10560001	10660000
17	11180001	11480000
17	11620001	11720000
17	18560001	18660000
17	18680001	19000000
18	1	180000
18	2000001	2100000
18	2640001	2740000
18	3040001	3140000
18	6240001	6340000
18	11140001	11240000
18	12920001	13020000
18	14340001	14440000
18	14520001	14640000
18	15720001	15820000
18	16000001	16160000
18	22080001	22200000
19	1	300000
19	300001	640000
19	800001	940000
19	1800001	1920000
19	2800001	2900000
19	3420001	3540000
19	4860001	5020000
19	5040001	5220000
19	8820001	8980000
19	9060001	9300000
19	13140001	13300000
19	16120001	16220000
19	17180001	17320000
19	17360001	17480000
19	18360001	18460000
19	19460001	19560000
19	24600001	24700000
19	26520001	26620000
19	26740001	26880000
20	1	120000
20	1200001	1300000
20	2260001	2400000
20	3400001	3540000
20	4840001	4940000
20	8580001	8860000
20	8900001	9140000
20	9160001	9320000
20	9960001	10180000
20	10260001	10440000
20	10480001	10620000
20	10760001	10860000
20	11820001	11920000
20	12720001	12820000
20	13220001	13340000
20	19340001	19560000
21	1	120000
21	140001	260000
21	8620001	8720000
21	9420001	9580000
21	9940001	10040000
21	10280001	10440000
21	10660001	10940000
21	12120001	12300000
21	13500001	13700000
21	15200001	15320000
21	17660001	17780000
21	17880001	18000000
22	400001	500000
22	1920001	2080000
22	4420001	4540000
22	4800001	4940000
22	5200001	5340000
22	5360001	5560000
22	5800001	5900000
22	6260001	6360000
22	7040001	7160000
22	7500001	7620000
22	7700001	7820000
22	7940001	8160000
22	8680001	8880000
22	9000001	9180000
22	16580001	16680000
22	19280001	19400000
22	19440001	19660000
23	1	300000
23	340001	560000
23	600001	740000
23	3940001	4040000
23	5180001	5280000
23	5740001	5900000
23	10040001	10280000
23	10420001	10520000
23	10860001	11040000
23	11080001	11300000
23	11300001	11500000
23	11660001	12160000
23	12560001	12700000
23	13220001	13360000
23	14300001	14400000
23	14900001	15000000
23	15020001	15140000
23	15820001	15960000
23	16680001	16800000
23	20820001	20940000
24	1	300000
24	420001	600000
24	620001	800000
24	1020001	1140000
24	7320001	7440000
24	7920001	8020000
24	8500001	8880000
24	9020001	9160000
24	9280001	9500000
24	9560001	9680000
24	10320001	10440000
24	10600001	10780000
24	10800001	11080000
24	15560001	15680000
24	17380001	17520000
24	18180001	18300000
24	18360001	18500000
24	18500001	18720000
25	1	460000
25	1920001	2080000
25	6520001	6640000
25	7240001	7380000
25	13340001	13640000
25	14300001	14460000
25	15180001	15280000
25	15740001	15940000
25	17540001	17640000
25	18360001	18560000
25	19320001	19560000
25	19820001	19960000
25	20320001	20440000
25	20480001	20580000
25	20880001	20980000
26	1	320000
26	560001	840000
26	3860001	3980000
26	4040001	4180000
26	5160001	5320000
26	9160001	9560000
26	15460001	15560000
26	15620001	15740000
26	15900001	16020000
26	16080001	16180000
26	16300001	16400000
26	16920001	17040000
26	18720001	18860000
26	19360001	19520000
26	19640001	19740000
26	20220001	20380000
27	80001	260000
27	280001	500000
27	860001	1000000
27	1380001	1480000
27	3660001	3860000
27	13200001	13300000
27	15040001	15140000
27	16380001	16520000
27	19140001	19240000
27	20520001	20640000
27	21540001	21720000
27	22260001	22400000
27	22600001	22700000
28	220001	340000
28	400001	500000
28	2320001	2420000
28	2520001	2660000
28	7720001	7820000
28	11480001	11580000
28	11860001	12020000
28	12060001	12200000
28	12200001	12340000
28	13040001	13220000
28	13280001	13380000
28	14080001	14180000
28	14280001	14420000
28	15000001	15100000
28	17840001	18120000
28	18140001	18320000
29	280001	440000
29	7900001	8020000
29	11400001	11500000
29	12160001	12440000
29	12980001	13140000
29	19300001	19460000
29	20220001	20360000

## Sheet: Table S4
Supplementary Table 4. Selected regions of MG by XP-CLR analysis.
Chromosome	Start/bp	End/bp
1	600001	650000
1	1540001	1590000
1	1780001	1830000
1	4180001	4230000
1	4260001	4310000
1	5580001	5630000
1	5720001	5770000
1	7100001	7150000
1	7400001	7450000
1	8480001	8530000
1	9820001	9870000
1	13920001	13970000
1	14120001	14170000
1	14200001	14250000
1	14360001	14410000
1	15860001	15950000
1	16040001	16090000
1	17840001	17890000
1	18020001	18070000
1	19640001	19690000
1	19920001	19970000
1	20300001	20350000
1	20460001	20510000
1	20840001	20890000
1	21280001	21330000
2	220001	270000
2	280001	390000
2	400001	590000
2	620001	730000
2	980001	1090000
2	1160001	1270000
2	1320001	1430000
2	1440001	1490000
2	1560001	1610000
2	1620001	1690000
2	1760001	1870000
2	1880001	2030000
2	2080001	2210000
2	2320001	2430000
2	2440001	2490000
2	2560001	2610000
2	2640001	2690000
2	2720001	2770000
2	2960001	3010000
2	3020001	3070000
2	3080001	3130000
2	3240001	3310000
2	3360001	3510000
2	3540001	3610000
2	3640001	3690000
2	3840001	3890000
2	4120001	4190000
2	4380001	4430000
2	4500001	4550000
2	4600001	4670000
2	4900001	4950000
2	5100001	5150000
2	5200001	5250000
2	5380001	5430000
2	5460001	5530000
2	5540001	5590000
2	5640001	5690000
2	5820001	5910000
2	5980001	6110000
2	6180001	6230000
2	6320001	6370000
2	6520001	6630000
2	6640001	6830000
2	6860001	6930000
2	7000001	7110000
2	7140001	7230000
2	7300001	7390000
2	7480001	7530000
2	7540001	7590000
2	7640001	7690000
2	7720001	7770000
2	7840001	7890000
2	7900001	7950000
2	8000001	8170000
2	8240001	8290000
2	8560001	8650000
2	8700001	8810000
2	8940001	9030000
2	9060001	9110000
2	9180001	9230000
2	9340001	9410000
2	9480001	9530000
2	9560001	9670000
2	9680001	9810000
2	9940001	9990000
2	10060001	10150000
2	10380001	10450000
2	10520001	10610000
2	10720001	10770000
2	10780001	10830000
2	10920001	10970000
2	11020001	11090000
2	11120001	11170000
2	11260001	11350000
2	11380001	11470000
2	11600001	11670000
2	11680001	11750000
2	11920001	12010000
2	12160001	12210000
2	12420001	12470000
2	12560001	12690000
2	12740001	12790000
2	12820001	12870000
2	12980001	13030000
2	13040001	13090000
2	13100001	13150000
2	13160001	13290000
2	13360001	13410000
2	13500001	13610000
2	13660001	13710000
2	13740001	13790000
2	13820001	13870000
2	14000001	14050000
2	14060001	14110000
2	14160001	14270000
2	14460001	14510000
2	14540001	14590000
2	14720001	14790000
2	14800001	14850000
2	14920001	14990000
2	15000001	15090000
2	15200001	15310000
2	15380001	15530000
2	15640001	15690000
2	15820001	15870000
2	15920001	15970000
2	16000001	16090000
2	16100001	16170000
2	16180001	16250000
2	16280001	16350000
2	16360001	16450000
2	16720001	16770000
2	16840001	16890000
2	16900001	17230000
2	17420001	17470000
2	17480001	17530000
2	17540001	17670000
2	17700001	17810000
2	17880001	18030000
2	18060001	18150000
2	18200001	18270000
2	18280001	18330000
3	220001	270000
3	320001	370000
3	1660001	1710000
3	1860001	1910000
3	3200001	3270000
3	4500001	4550000
3	5620001	5670000
3	6440001	6490000
3	10720001	10770000
3	11520001	11570000
3	13580001	13630000
3	15720001	15770000
3	16980001	17030000
3	17580001	17630000
3	18540001	18590000
3	18620001	18670000
3	19340001	19390000
3	19440001	19490000
3	19520001	19570000
3	20000001	20050000
3	20480001	20530000
3	21140001	21190000
3	21280001	21350000
3	21620001	21670000
3	22040001	22090000
3	22920001	22970000
3	23520001	23570000
3	23900001	23950000
3	24460001	24550000
3	24880001	24930000
3	26660001	26710000
3	27420001	27470000
4	420001	490000
4	1140001	1190000
4	5240001	5290000
4	5300001	5350000
4	5640001	5690000
4	5840001	5890000
4	6580001	6630000
4	6700001	6750000
4	7420001	7470000
4	10280001	10330000
4	10640001	10690000
4	11180001	11230000
4	13560001	13610000
4	14540001	14590000
5	1020001	1070000
5	1400001	1450000
5	1580001	1630000
5	4780001	4830000
5	5940001	5990000
5	6320001	6370000
5	8620001	8670000
5	10780001	10830000
5	11540001	11590000
5	12040001	12090000
5	12640001	12690000
5	13560001	13630000
5	14220001	14270000
5	15260001	15310000
5	15960001	16010000
5	16340001	16390000
5	18140001	18190000
5	19080001	19130000
6	620001	670000
6	1560001	1610000
6	2180001	2230000
6	2580001	2630000
6	3720001	3770000
6	4840001	4890000
6	4980001	5050000
6	5060001	5110000
6	5140001	5190000
6	5280001	5330000
6	5920001	6030000
6	6520001	6570000
6	6580001	6630000
6	7800001	7850000
6	8360001	8410000
6	10480001	10530000
6	16720001	16770000
6	16840001	16890000
6	17120001	17170000
6	18040001	18110000
6	18480001	18530000
6	18620001	18670000
6	20300001	20350000
7	7620001	7670000
7	8060001	8110000
7	9980001	10030000
7	10420001	10470000
7	12900001	12950000
7	13760001	13810000
7	14340001	14390000
7	14480001	14530000
7	14960001	15010000
7	15340001	15390000
7	15640001	15690000
7	16240001	16290000
7	17600001	17670000
7	18000001	18050000
7	18400001	18450000
7	19000001	19050000
7	19640001	19690000
7	19980001	20030000
7	20880001	20930000
7	21020001	21070000
8	120001	170000
8	220001	270000
8	740001	790000
8	880001	930000
8	1120001	1170000
8	2140001	2190000
8	2200001	2250000
8	3580001	3670000
8	4160001	4210000
8	4300001	4390000
8	5000001	5050000
8	5320001	5370000
8	5440001	5490000
8	5660001	5710000
8	5760001	5810000
8	7520001	7570000
8	7580001	7630000
8	8360001	8450000
8	9900001	9950000
8	10620001	10670000
8	11440001	11490000
8	11500001	11550000
8	15720001	15770000
8	16240001	16290000
8	17860001	17910000
8	20820001	20870000
8	22860001	22910000
8	23920001	23970000
8	24560001	24610000
8	25020001	25070000
8	25400001	25450000
8	25580001	25630000
8	25960001	26010000
8	26280001	26330000
8	26920001	26970000
8	27440001	27490000
9	1560001	1610000
9	1680001	1730000
9	2700001	2750000
9	3480001	3530000
9	3540001	3590000
9	4240001	4290000
9	4920001	4970000
9	5800001	5850000
9	6300001	6350000
9	6480001	6530000
9	8240001	8290000
9	8560001	8610000
9	11500001	11550000
9	12900001	12950000
9	13920001	13970000
9	15440001	15490000
9	16240001	16290000
9	16380001	16430000
9	16600001	16650000
10	980001	1030000
10	1700001	1750000
10	1780001	1830000
10	2480001	2530000
10	3140001	3190000
10	4280001	4330000
10	4780001	4830000
10	6380001	6430000
10	6440001	6490000
10	7680001	7730000
10	8440001	8490000
10	8540001	8590000
10	9260001	9310000
10	10540001	10590000
10	15000001	15050000
10	16960001	17010000
10	18140001	18190000
10	18540001	18590000
10	19540001	19590000
10	20280001	20330000
10	20420001	20470000
10	20720001	20770000
10	20800001	20850000
10	20880001	20950000
10	20960001	21010000
10	21700001	21750000
11	320001	370000
11	1700001	1750000
11	1920001	1970000
11	2380001	2430000
11	2560001	2610000
11	5100001	5150000
11	5900001	5950000
11	6000001	6050000
11	7180001	7230000
11	10260001	10310000
11	12260001	12310000
11	12320001	12370000
11	12940001	12990000
11	13400001	13450000
11	14200001	14250000
11	14620001	14670000
11	15140001	15190000
11	16140001	16190000
11	16620001	16670000
11	16680001	16730000
12	120001	170000
12	1160001	1210000
12	1300001	1350000
12	1600001	1650000
12	2360001	2410000
12	3240001	3290000
12	4000001	4050000
12	5180001	5230000
12	8940001	8990000
12	11960001	12010000
12	16340001	16390000
12	16500001	16550000
12	16660001	16710000
12	17420001	17470000
12	17480001	17530000
12	17960001	18010000
12	19180001	19270000
12	19620001	19670000
12	19700001	19750000
12	20500001	20550000
12	20820001	20870000
12	21120001	21170000
12	21180001	21230000
12	21340001	21390000
13	1340001	1390000
13	1540001	1590000
13	2340001	2390000
13	2500001	2550000
13	3480001	3530000
13	4400001	4450000
13	5120001	5170000
13	5340001	5410000
13	5640001	5690000
13	8420001	8470000
13	8600001	8650000
13	8740001	8790000
13	9200001	9250000
13	9600001	9650000
13	11520001	11570000
13	12080001	12130000
13	13840001	13890000
13	16540001	16590000
13	16960001	17010000
13	17080001	17130000
13	17420001	17470000
13	17660001	17710000
13	17900001	17950000
13	18440001	18490000
13	18540001	18590000
13	19760001	19810000
13	20800001	20850000
13	21040001	21090000
13	21460001	21510000
13	21620001	21670000
14	360001	450000
14	620001	670000
14	2300001	2350000
14	2520001	2610000
14	3760001	3810000
14	5840001	5890000
14	8200001	8250000
14	8480001	8530000
14	9020001	9070000
14	9860001	9930000
14	10100001	10150000
14	10560001	10610000
14	11280001	11330000
14	12740001	12790000
14	12860001	12910000
14	13920001	13970000
14	15040001	15090000
14	15700001	15750000
14	16120001	16190000
14	16380001	16430000
14	17240001	17330000
14	18000001	18050000
14	18420001	18470000
14	18940001	18990000
15	80001	130000
15	320001	370000
15	2760001	2810000
15	3680001	3730000
15	3900001	3970000
15	4100001	4150000
15	5280001	5330000
15	6100001	6150000
15	6840001	6890000
15	8040001	8090000
15	8540001	8590000
15	8600001	8650000
15	8680001	8730000
15	8860001	8910000
15	9560001	9610000
15	9760001	9810000
15	10420001	10470000
15	12520001	12570000
15	14740001	14790000
15	14980001	15030000
15	15680001	15730000
15	17020001	17070000
15	18200001	18250000
15	18800001	18850000
15	18880001	18930000
15	19120001	19170000
16	680001	730000
16	1020001	1070000
16	1120001	1170000
16	1240001	1290000
16	1700001	1750000
16	1960001	2010000
16	2100001	2150000
16	2420001	2470000
16	2480001	2530000
16	2820001	2870000
16	3140001	3190000
16	3220001	3270000
16	3840001	3890000
16	4560001	4650000
16	6320001	6370000
16	7900001	7950000
16	8500001	8550000
16	9540001	9590000
16	10420001	10470000
16	10560001	10610000
16	10700001	10750000
16	10880001	10950000
16	11300001	11350000
16	13020001	13070000
16	13880001	13930000
16	17260001	17310000
16	18760001	18810000
16	22720001	22770000
17	680001	730000
17	1020001	1070000
17	1400001	1470000
17	3080001	3130000
17	3880001	3950000
17	4360001	4410000
17	4440001	4490000
17	4600001	4650000
17	5020001	5070000
17	5140001	5190000
17	5360001	5410000
17	5560001	5630000
17	6900001	6950000
17	9220001	9270000
17	9320001	9370000
17	10400001	10450000
17	10600001	10650000
17	13960001	14010000
17	14440001	14490000
17	16380001	16430000
17	17680001	17730000
17	17860001	17910000
18	380001	430000
18	580001	630000
18	900001	950000
18	1080001	1130000
18	1780001	1830000
18	2120001	2170000
18	3240001	3290000
18	4820001	4870000
18	5720001	5810000
18	6720001	6770000
18	7080001	7130000
18	7520001	7570000
18	7860001	7910000
18	7960001	8010000
18	8280001	8330000
18	8800001	8850000
18	9020001	9070000
18	13900001	13950000
18	17060001	17110000
18	18180001	18230000
18	18340001	18390000
18	19000001	19050000
18	19420001	19470000
18	19520001	19570000
18	20440001	20490000
19	40001	90000
19	100001	150000
19	740001	790000
19	860001	950000
19	1440001	1490000
19	1820001	1870000
19	2020001	2070000
19	2300001	2350000
19	2440001	2490000
19	2880001	2930000
19	3780001	3830000
19	4380001	4470000
19	4520001	4570000
19	4860001	4910000
19	4940001	4990000
19	7100001	7150000
19	8900001	8950000
19	9320001	9370000
19	9760001	9810000
19	10160001	10210000
19	11300001	11350000
19	11400001	11450000
19	12720001	12770000
19	12820001	12870000
19	12920001	12970000
19	13160001	13210000
19	13240001	13290000
19	13440001	13490000
19	15740001	15790000
19	15960001	16010000
19	18140001	18190000
19	19340001	19390000
19	19560001	19610000
20	220001	270000
20	300001	350000
20	1720001	1770000
20	2660001	2710000
20	3180001	3230000
20	3240001	3290000
20	4220001	4270000
20	4680001	4730000
20	4880001	4930000
20	6580001	6630000
20	6720001	6770000
20	7960001	8010000
20	8500001	8550000
20	10740001	10790000
20	11300001	11350000
20	11560001	11650000
20	13100001	13150000
20	15840001	15890000
20	16340001	16390000
20	16500001	16590000
20	17600001	17650000
20	17760001	17830000
20	17920001	17970000
20	19100001	19150000
21	240001	290000
21	1060001	1110000
21	1820001	1870000
21	2860001	2910000
21	4260001	4310000
21	4380001	4430000
21	6120001	6170000
21	8380001	8430000
21	9100001	9190000
21	10720001	10770000
21	13080001	13130000
21	13640001	13710000
21	14140001	14190000
21	14540001	14590000
21	14840001	14890000
21	16520001	16570000
21	17660001	17710000
22	1780001	1830000
22	8980001	9050000
22	9060001	9110000
22	10120001	10170000
22	12160001	12210000
22	12320001	12370000
22	12400001	12450000
22	12480001	12530000
22	14040001	14090000
22	15760001	15810000
22	15920001	15970000
22	15980001	16030000
22	16080001	16130000
22	17120001	17170000
22	17940001	17990000
22	18880001	18930000
22	19420001	19470000
23	240001	290000
23	1060001	1150000
23	1240001	1290000
23	1580001	1630000
23	2400001	2450000
23	4080001	4130000
23	5540001	5590000
23	5720001	5770000
23	5840001	5890000
23	6440001	6490000
23	6860001	6910000
23	7580001	7630000
23	7820001	7870000
23	7980001	8030000
23	8280001	8330000
23	9040001	9090000
23	9480001	9530000
23	9580001	9630000
23	10180001	10230000
23	10280001	10330000
23	11140001	11190000
23	12060001	12110000
23	15240001	15290000
23	15880001	15930000
23	16940001	16990000
23	17000001	17050000
23	17220001	17270000
23	17520001	17570000
23	17640001	17710000
23	17840001	17890000
23	18400001	18450000
23	19220001	19270000
23	19300001	19350000
23	20140001	20190000
23	21640001	21690000
23	21840001	21890000
24	440001	490000
24	760001	810000
24	1420001	1470000
24	2160001	2210000
24	2840001	2890000
24	5120001	5170000
24	5740001	5790000
24	6800001	6850000
24	7220001	7270000
24	7380001	7430000
24	8160001	8210000
24	8480001	8530000
24	8780001	8830000
24	9640001	9690000
24	11020001	11090000
24	11180001	11230000
24	11240001	11290000
24	12620001	12670000
24	14660001	14710000
24	16920001	16970000
24	17040001	17090000
24	17400001	17470000
24	17660001	17710000
24	17980001	18030000
24	18280001	18330000
24	18620001	18670000
25	1420001	1470000
25	3520001	3570000
25	4080001	4130000
25	4740001	4810000
25	5460001	5510000
25	5800001	5850000
25	6500001	6550000
25	6880001	6930000
25	7100001	7150000
25	7220001	7270000
25	9520001	9570000
25	10680001	10730000
25	11520001	11570000
25	19500001	19550000
25	19960001	20010000
26	460001	510000
26	560001	610000
26	1400001	1450000
26	1540001	1590000
26	1720001	1770000
26	1840001	1890000
26	1980001	2030000
26	2880001	2930000
26	3200001	3250000
26	3400001	3490000
26	3700001	3770000
26	4180001	4230000
26	4280001	4330000
26	4440001	4490000
26	4860001	4910000
26	5480001	5530000
26	6220001	6270000
26	7100001	7150000
26	7780001	7830000
26	8060001	8110000
26	8560001	8610000
26	8900001	8950000
26	9880001	9930000
26	10260001	10310000
26	10720001	10770000
26	12300001	12350000
26	13820001	13870000
26	15220001	15270000
26	15300001	15350000
26	15920001	15970000
26	16160001	16210000
26	19380001	19430000
27	760001	810000
27	1780001	1830000
27	3580001	3630000
27	3660001	3710000
27	4040001	4090000
27	4220001	4270000
27	6080001	6150000
27	6820001	6870000
27	7800001	7850000
27	8140001	8190000
27	8920001	8970000
27	10660001	10710000
27	12440001	12490000
27	13180001	13230000
27	13480001	13530000
27	14420001	14470000
28	1300001	1350000
28	1520001	1570000
28	2340001	2390000
28	2720001	2770000
28	2800001	2850000
28	3900001	3950000
28	4560001	4610000
28	5880001	5930000
28	7180001	7230000
28	8620001	8670000
28	8940001	8990000
28	10920001	10970000
28	11000001	11050000
28	12360001	12410000
28	14060001	14110000
28	14660001	14710000
28	14840001	14890000
28	17480001	17530000
29	560001	610000
29	1280001	1330000
29	1540001	1590000
29	1720001	1770000
29	2660001	2710000
29	6820001	6870000
29	7920001	7970000
29	11420001	11470000
29	12360001	12410000
29	13000001	13050000
29	13200001	13250000
29	15400001	15450000
29	15980001	16030000
29	16340001	16390000
29	16780001	16830000
29	17320001	17370000
29	19820001	19870000

## Sheet: Table S5
Supplementary Table 5. Genes in both the HDR and XP–CLR selected region.
GeneID	Nr_best_hit_description	IPR_description
Ach07g03160DH	uncharacterized protein LOC114310657 isoform X1	Spatacsin
Ach07g04540DH	uncharacterized protein LOC115966081 isoform X2	FAD/NAD(P)-binding domain:GidA associated domain 3:MnmG-related, conserved site:tRNA uridine 5-carboxymethylaminomethyl modification enzyme MnmG:tRNA uridine 5-carboxymethylaminomethyl modification enzyme MnmG-related
Ach07g13300DH	SKP1-like protein 1B isoform X2	S-phase kinase-associated protein 1:S-phase kinase-associated protein 1-like:SKP1 component, POZ domain:SKP1 component, dimerisation:SKP1/BTB/POZ domain
Ach07g13310DH	None	None
Ach07g13320DH	poly polymerase 1	Poly(ADP-ribose) polymerase, catalytic domain
Ach07g13410DH	probable protein phosphatase 2C 60	PPM-type phosphatase domain:PPM-type phosphatase, divalent cation binding:Protein phosphatase 2C family
Ach07g13420DH	PREDICTED: protein CHAPERONE-LIKE PROTEIN OF POR1, chloroplastic	Protein CHAPERONE-LIKE PROTEIN OF POR1-like
Ach07g13430DH	protein CHAPERONE-LIKE PROTEIN OF POR1, chloroplastic-like	None
Ach07g13440DH	dnaJ homolog subfamily C member 17-like isoform X2	DNAJC17, RNA recognition motif:DnaJ domain:RNA recognition motif domain
Ach09g04940DH	uncharacterized protein LOC114307856	None
Ach09g04950DH	probable protein phosphatase 2C 47 isoform X1	PPM-type phosphatase domain:PPM-type phosphatase, divalent cation binding:Protein phosphatase 2C family:Ribosomal protein L11, C-terminal:Ribosomal protein L11, N-terminal:Ribosomal protein L11/L12
Ach09g04960DH	SRSF protein kinase 3-like	Protein kinase domain:Protein kinase, ATP binding site:Protein kinase-like domain:Serine/threonine-protein kinase, active site
Ach09g04970DH	SRSF protein kinase 1-like	None
Ach09g04980DH	uncharacterized protein LOC114285838 isoform X2	None
Ach09g05050DH	IST1-like protein	Vacuolar protein sorting-associated protein Ist1
Ach09g05060DH	heterogeneous nuclear ribonucleoprotein R-like	None
Ach09g05070DH	phospholipase D delta-like isoform X1	C2 domain:Phospholipase D family:Phospholipase D, C-terminal:Phospholipase D, plant:Phospholipase D-like domain:Phospholipase D/Transphosphatidylase
Ach09g05080DH	general transcription and DNA repair factor IIH subunit TFB1-1	None
Ach09g06210DH	uncharacterized protein LOC114305449	Zinc finger, RanBP2-type
Ach09g06220DH	uncharacterized protein LOC105160245	None
Ach09g06230DH	LOW QUALITY PROTEIN: RNA demethylase ALKBH9B	Alpha-ketoglutarate-dependent dioxygenase AlkB-like:Oxoglutarate/iron-dependent dioxygenase
Ach09g06240DH	uncharacterized protein LOC114294513	None
Ach09g12170DH	protein TRANSPARENT TESTA 9 isoform X2	Uncharacterised protein family FPL
Ach09g12180DH	RNA-binding KH domain-containing protein PEPPER-like	K Homology domain:K Homology domain, type 1
Ach09g12190DH	60S acidic ribosomal protein P3	Ribosomal protein L12 family
Ach09g12200DH	transcription factor bHLH35	ACT domain:Myc-type, basic helix-loop-helix (bHLH) domain
Ach09g12210DH	PREDICTED: uncharacterized protein LOC109335479	GAG-pre-integrase domain:Integrase, catalytic core:Ribonuclease H-like domain:Zinc finger, CCHC-type
Ach26g00410DH	transmembrane protein 45B-like	Protein of unknown function DUF716 (TMEM45)
Ach26g00420DH	transmembrane protein 45B-like	Protein of unknown function DUF716 (TMEM45)
Ach26g00430DH	dirigent protein 22-like isoform X2	Allene oxide cyclase/dirigent protein:Dirigent protein
Ach26g00440DH	DNA (cytosine-5)-methyltransferase CMT3 isoform X2	Bromo adjacent homology (BAH) domain:C-5 cytosine methyltransferase:Chromo domain:Chromo domain, conserved site:Chromo domain-like:Chromo/chromo shadow domain:DNA methylase, C-5 cytosine-specific, active site:S-adenosyl-L-methionine-dependent methyltransferase
Ach26g00450DH	casein kinase 1-like protein HD16	Protein kinase domain:Protein kinase, ATP binding site:Protein kinase-like domain:Serine/threonine-protein kinase, active site
Ach26g03610DH	protein ENHANCED DISEASE RESISTANCE 2	PH domain-like:Protein ENHANCED DISEASE RESISTANCE 2, C-terminal:START domain:START-like domain
Ach26g13360DH	glycine-rich domain-containing protein 1	None
Ach26g13370DH	P-loop containing nucleoside triphosphate hydrolases superfamily protein	Myosin head, motor domain:P-loop containing nucleoside triphosphate hydrolase
Ach10g04960DH	histone-lysine N-methyltransferase ASHR1 isoform X1	SET domain:Tetratricopeptide-like helical domain:Zinc finger, MYND-type
Ach10g04970DH	None	None
Ach10g04980DH	oxysterol-binding protein-related protein 1C-like isoform X2	Oxysterol-binding protein:PH domain-like:Pleckstrin homology domain
Ach10g04990DH	phosphatidylinositol 4-phosphate 5-kinase 1	MORN motif:Phosphatidylinositol-4-phosphate 5-kinase:Phosphatidylinositol-4-phosphate 5-kinase, C-terminal:Phosphatidylinositol-4-phosphate 5-kinase, N-terminal domain:Phosphatidylinositol-4-phosphate 5-kinase, core:Phosphatidylinositol-4-phosphate 5-kinase, plant
Ach10g05000DH	None	None
Ach10g06420DH	uncharacterized protein LOC110682599	None
Ach10g06430DH	conserved oligomeric Golgi complex subunit 8	Conserved oligomeric Golgi complex subunit 8:Conserved oligomeric Golgi complex subunit 8, Metazoal and Viridiplantae:Cullin repeat-like-containing domain
Ach10g06920DH	chaperone protein dnaJ 49-like	None
Ach10g06930DH	protein IWS1 homolog 1-like	Domain of unknown function DUF3444:Transcription factor IIS, N-terminal
Ach10g06940DH	putative receptor-like protein kinase At3g47110	Leucine-rich repeat:Leucine-rich repeat domain, L domain-like
Ach10g11650DH	PREDICTED: cleavage and polyadenylation specificity factor subunit 3-I isoform X1	Beta-Casp domain:Metallo-beta-lactamase:Pre-mRNA 3'-end-processing endonuclease polyadenylation factor C-term:Zn-dependent metallo-hydrolase, RNA specificity domain
Ach10g11660DH	uncharacterized protein At4g06598-like	Basic-leucine zipper domain
Ach10g11670DH	PREDICTED: mini zinc finger protein 1 isoform X3	ZF-HD homeobox protein, Cys/His-rich dimerisation domain
Ach10g11680DH	PREDICTED: zinc-finger homeodomain protein 4-like	Homeobox domain-like:Homeodomain, ZF-HD class:ZF-HD homeobox protein, Cys/His-rich dimerisation domain
Ach10g11690DH	probable magnesium transporter NIPA4 isoform X1	Magnesium transporter NIPA
Ach10g12840DH	protein LNK3-like	None
Ach10g12850DH	protein MIZU-KUSSEI 1-like	Protein MIZU-KUSSEI 1-like, plant
Ach10g12860DH	cytosolic sulfotransferase 15-like	P-loop containing nucleoside triphosphate hydrolase:Sulfotransferase domain
Ach10g12870DH	cytosolic sulfotransferase 15-like	P-loop containing nucleoside triphosphate hydrolase:Sulfotransferase domain
Ach10g12880DH	protein MAINTENANCE OF PSII UNDER HIGH LIGHT 1-like	None
Ach23g00180DH	ATP synthase subunit epsilon, mitochondrial	ATP synthase, F1 complex, epsilon subunit, mitochondrial
Ach23g00190DH	mitogen-activated protein kinase kinase 5-like	Protein kinase domain:Protein kinase, ATP binding site:Protein kinase-like domain:Serine/threonine-protein kinase, active site
Ach23g00200DH	PREDICTED: vacuolar cation/proton exchanger 2	Calcium/proton exchanger:Calcium/proton exchanger CAX:Sodium/calcium exchanger membrane region
Ach23g00210DH	15-cis-phytoene desaturase, chloroplastic/chromoplastic	Amine oxidase:FAD/NAD(P)-binding domain:Phytoene desaturase
Ach23g00220DH	26S proteasome regulatory subunit 7A	26S proteasome subunit P45:AAA+ ATPase domain:ATPase, AAA-type, conserved site:ATPase, AAA-type, core:P-loop containing nucleoside triphosphate hydrolase
Ach23g06260DH	protein transport protein Sec24-like At4g32640 isoform X1	ADF-H/Gelsolin-like domain:Aldose 1-/Glucose-6-phosphate 1-epimerase:Galactose mutarotase-like domain:Gelsolin-like domain:Glycoside hydrolase-type carbohydrate-binding:Potassium transporter:Sec23/Sec24 beta-sandwich:Sec23/Sec24, helical domain:Sec23/Sec24, trunk domain:Zinc finger, Sec23/Sec24-type:von Willebrand factor, type A
Ach23g06320DH	phosphoinositide phosphatase SAC1 isoform X2	Phosphoinositide phosphatase SAC, plants:SAC domain
Ach23g06330DH	uncharacterized protein LOC114283012 isoform X1	Leucine-rich repeat:Leucine-rich repeat domain, L domain-like:Protein of unknown function DUF3007
Ach23g06340DH	uncharacterized protein LOC114283018	Protein of unknown function DUF4228, plant
Ach23g06350DH	uncharacterized protein At3g17950	None
Ach23g06360DH	UV-B-induced protein At3g17800, chloroplastic-like	Protein of unknown function DUF760
Ach23g10310DH	hypothetical protein PHAVU_006G019800g	Glutathione S-transferase, C-terminal-like:Translation elongation factor EF1B, beta/delta chains, conserved site:Translation elongation factor EF1B, beta/delta subunit, guanine nucleotide exchange domain:Translation elongation factor EF1B/ribosomal protein S6
Ach23g10320DH	LOW QUALITY PROTEIN: calcium-dependent protein kinase 17-like	EF-Hand 1, calcium-binding site:EF-hand domain:EF-hand domain pair:Protein kinase domain:Protein kinase, ATP binding site:Protein kinase-like domain:Serine/threonine-protein kinase, active site
Ach23g10330DH	signal peptide peptidase-like	Peptidase A22B, signal peptide peptidase:Presenilin/signal peptide peptidase
Ach23g10340DH	homeobox-DDT domain protein RLT1 isoform X1	Homeobox domain:Homeobox domain-like
Ach23g11090DH	mitochondrial dicarboxylate/tricarboxylate transporter DTC isoform X1	Mitochondrial carrier domain:Mitochondrial carrier protein:Mitochondrial substrate/solute carrier
Ach23g11100DH	60S acidic ribosomal protein P3	None
Ach23g11110DH	calpain-type cysteine protease DEK1	None
Ach23g11770DH	uncharacterized protein LOC103699041	None
Ach23g11780DH	protein translation factor SUI1 homolog	Eukaryotic translation initiation factor SUI1:SUI1 domain
Ach23g11790DH	MYB-like transcription factor ETC1	Homeobox domain-like:SANT/Myb domain
Ach23g13230DH	alpha carbonic anhydrase 7-like	Alpha carbonic anhydrase:Carbonic anhydrase, alpha-class
Ach23g13240DH	alpha carbonic anhydrase 7-like	Alpha carbonic anhydrase:Carbonic anhydrase, alpha-class
Ach23g13250DH	helicase protein MOM1-like isoform X3	None
Ach13g10650DH	actin	Actin family:Actin, conserved site:Actin/actin-like conserved site
Ach13g10660DH	None	None
Ach13g10670DH	None	None
Ach13g11020DH	histone H2B	Histone H2A/H2B/H3:Histone H2B:Histone-fold
Ach13g11030DH	uncharacterized protein LOC114291779	Zinc finger, PMZ-type:Zinc finger, SWIM-type
Ach13g11040DH	UDP-galactose/UDP-glucose transporter 5B-like isoform X2	UAA transporter
Ach13g11050DH	monofunctional riboflavin biosynthesis protein RIBA 3, chloroplastic	None
Ach13g11060DH	monofunctional riboflavin biosynthesis protein RIBA 3, chloroplastic isoform X2	3,4-dihydroxy-2-butanone 4-phosphate synthase, RibB:DHBP synthase RibB-like alpha/beta domain
Ach13g12710DH	receptor-like protein 7	Leucine-rich repeat domain, L domain-like:Leucine-rich repeat-containing N-terminal, plant-type
Ach13g12720DH	glucan endo-1,3-beta-glucosidase 4-like	X8 domain
Ach13g12730DH	PHD finger protein MALE MEIOCYTE DEATH 1	Zinc finger, FYVE/PHD-type
Ach13g12740DH	histidine kinase 2-like isoform X1	CHASE domain:CheY-like superfamily:Histidine kinase domain:Histidine kinase-like ATPase, C-terminal domain:Signal transduction histidine kinase, dimerisation/phosphoacceptor domain:Signal transduction histidine kinase-related protein, C-terminal:Signal transduction response regulator, receiver domain
Ach21g00200DH	probable cellulose synthase A catalytic subunit 3 isoform X4	Cellulose synthase:Nucleotide-diphospho-sugar transferases
Ach21g00210DH	cellulose synthase A catalytic subunit 2 -like isoform X2	Cellulose synthase
Ach21g00220DH	myosin-2 heavy chain	UVR domain
Ach21g08270DH	phosphatidylinositol 4-phosphate 5-kinase 1-like	MORN motif:Phosphatidylinositol-4-phosphate 5-kinase:Phosphatidylinositol-4-phosphate 5-kinase, C-terminal:Phosphatidylinositol-4-phosphate 5-kinase, N-terminal domain:Phosphatidylinositol-4-phosphate 5-kinase, core:Phosphatidylinositol-4-phosphate 5-kinase, plant
Ach21g09230DH	uncharacterized protein LOC114263493	Myb/SANT-like domain
Ach21g09240DH	pentatricopeptide repeat-containing protein At1g11290, chloroplastic	DYW domain:Pentatricopeptide repeat:Tetratricopeptide-like helical domain
Ach21g09250DH	protein ELC-like	Steadiness box (SB) domain:Ubiquitin E2 variant, N-terminal:Ubiquitin-conjugating enzyme/RWD-like
Ach21g09260DH	PREDICTED: mediator of RNA polymerase II transcription subunit 15a	Coactivator CBP, KIX domain:WD40/YVTN repeat-like-containing domain
Ach21g09270DH	uncharacterized protein LOC18111080	Zinc finger C2H2-type
Ach21g09280DH	protein MAINTENANCE OF PSII UNDER HIGH LIGHT 1-like	None
Ach21g12440DH	uncharacterized protein LOC114296749	Glyoxalase I, conserved site:Glyoxalase/Bleomycin resistance protein/Dihydroxybiphenyl dioxygenase:Glyoxalase/fosfomycin resistance/dioxygenase domain
Ach21g12450DH	probable serine protease EDA2 isoform X2	Peptidase S28
Ach21g12460DH	protein CHAPERONE-LIKE PROTEIN OF POR1, chloroplastic	Protein CHAPERONE-LIKE PROTEIN OF POR1-like:Uncharacterised protein family UPF0183
Ach21g12470DH	zinc finger CCCH domain-containing protein 19-like	GYF domain:Plus-3 domain:SWIB domain:SWIB/MDM2 domain:Zinc finger, FYVE/PHD-type:Zinc finger, PHD-finger:Zinc finger, PHD-type:Zinc finger, PHD-type, conserved site:Zinc finger, RING/FYVE/PHD-type
Ach22g03930DH	protease Do-like 10, mitochondrial	PDZ domain:Peptidase S1, PA clan:Peptidase S1C
Ach22g03940DH	serine/threonine-protein kinase PCRK1-like isoform X2	Protein kinase domain:Protein kinase, ATP binding site:Protein kinase-like domain
Ach22g03950DH	uncharacterized protein LOC114261705	None
Ach22g03960DH	adenosine kinase 2-like	Adenosine kinase:Carbohydrate kinase PfkB:Carbohydrate/puine kinase, PfkB, conserved site:Ribokinase-like
Ach22g03970DH	None	None
Ach22g09020DH	probable pre-mRNA-splicing factor ATP-dependent RNA helicase DEAH9 isoform X1	DNA/RNA helicase, ATP-dependent, DEAH-box type, conserved site:Domain of unknown function DUF1605:Helicase superfamily 1/2, ATP-binding domain:Helicase, C-terminal:Helicase-associated domain:P-loop containing nucleoside triphosphate hydrolase
Ach22g12180DH	probable protein S-acyltransferase 15 isoform X3	Palmitoyltransferase, DHHC domain
Ach22g12190DH	amino acid transporter AVT1C-like	Amino acid transporter, transmembrane domain
Ach22g12200DH	phenylalanine ammonia-lyase, partial	L-Aspartase-like
Ach22g12210DH	synaptotagmin-3 isoform X1	C2 domain:Synaptotagmin-like mitochondrial-lipid-binding domain
Ach22g12220DH	PREDICTED: uncharacterized protein LOC104606362	None
Ach01g14570DH	PLASMODESMATA CALLOSE-BINDING PROTEIN 2-like	X8 domain
Ach01g14580DH	pentatricopeptide repeat-containing protein At2g42920, chloroplastic	Pentatricopeptide repeat:Tetratricopeptide-like helical domain
Ach01g14590DH	AT-hook motif nuclear-localized protein 16-like	PPC domain
Ach01g14600DH	switch-associated protein 70-like	PH domain-like:Pleckstrin homology domain
Ach20g03590DH	villin-4-like	ADF-H/Gelsolin-like domain:Gelsolin-like domain:Villin headpiece:Villin-2/3/4/5, plant:Villin/Gelsolin
Ach20g03600DH	putative glucose-6-phosphate 1-epimerase	Aldose 1-/Glucose-6-phosphate 1-epimerase:Galactose mutarotase-like domain:Glucose-6-phosphate 1-epimerase:Glycoside hydrolase-type carbohydrate-binding
Ach20g03610DH	uncharacterized protein LOC115967516	None
Ach20g07390DH	ubiquitin-conjugating enzyme E2 variant 1C	Ubiquitin-conjugating enzyme E2:Ubiquitin-conjugating enzyme/RWD-like
Ach20g07400DH	lipid droplet-associated hydrolase isoform X4	Lipid droplet-associated hydrolase
Ach08g00200DH	sister chromatid cohesion protein PDS5 homolog A-A-like isoform X2	Armadillo-like helical:Armadillo-type fold:C2 domain
Ach08g04160DH	None	None
Ach08g04170DH	translation initiation factor eIF-2B subunit epsilon isoform X1	Hexapeptide repeat:Nucleotide-diphospho-sugar transferases:Nucleotidyl transferase domain:Trimeric LpxA-like
Ach08g04180DH	uncharacterized protein LOC114281521	Protein of unknown function DUF1517
Ach08g04190DH	uncharacterized protein LOC114302265	NTF2-like domain:Protein of unknown function DUF2358
Ach08g04200DH	zeta-carotene desaturase, chloroplastic/chromoplastic	Amine oxidase:FAD/NAD(P)-binding domain:Zeta-carotene desaturase
Ach08g11300DH	None	None
Ach08g11310DH	putative disease resistance protein RGA4	NB-ARC:P-loop containing nucleoside triphosphate hydrolase
Ach08g11320DH	putative disease resistance protein RGA4	Leucine-rich repeat:Leucine-rich repeat domain, L domain-like:NB-ARC:P-loop containing nucleoside triphosphate hydrolase:Receptor L-domain:Winged helix-turn-helix DNA-binding domain
Ach08g11330DH	calcium-dependent protein kinase 24	EF-Hand 1, calcium-binding site:EF-hand domain:EF-hand domain pair
Ach08g11580DH	9-cis-epoxycarotenoid dioxygenase NCED6, chloroplastic-like	Carotenoid oxygenase
Ach08g11590DH	9-cis-epoxycarotenoid dioxygenase NCED6, chloroplastic-like	Carotenoid oxygenase
Ach08g11600DH	probable voltage-gated potassium channel subunit beta	NADP-dependent oxidoreductase domain:Potassium channel, voltage-dependent, beta subunit, KCNAB-related
Ach08g11610DH	None	None
Ach08g11620DH	purple acid phosphatase 23	Calcineurin-like phosphoesterase domain, ApaH type:Iron/zinc purple acid phosphatase-like C-terminal domain:Metallo-dependent phosphatase-like:Purple acid phosphatase, N-terminal:Purple acid phosphatase-like, N-terminal
Ach08g12170DH	DEAD-box ATP-dependent RNA helicase 13 isoform X1	ATP-dependent RNA helicase DEAD-box, conserved site:DEAD/DEAH box helicase domain:Helicase superfamily 1/2, ATP-binding domain:Helicase, C-terminal:P-loop containing nucleoside triphosphate hydrolase:RNA helicase, DEAD-box type, Q motif
Ach08g12180DH	haloacid dehalogenase-like hydrolase domain-containing protein At2g33255	HAD hydrolase, subfamily IA:HAD-like domain
Ach29g05740DH	PREDICTED: protein GDAP2 homolog isoform X2	Macro domain
Ach29g05750DH	uncharacterized protein LOC114284120	None
Ach29g05760DH	26S proteasome non-ATPase regulatory subunit 10	Ankyrin repeat:Ankyrin repeat-containing domain:Remorin, C-terminal
Ach29g05770DH	alpha-1,4 glucan phosphorylase L-2 isozyme, chloroplastic/amyloplastic-like isoform X1	Glycogen/starch/alpha-glucan phosphorylase:Glycosyl transferase, family 35:Phosphorylase pyridoxal-phosphate attachment site
Ach29g05780DH	probable methyltransferase PMT5 isoform X2	Putative S-adenosyl-L-methionine-dependent methyltransferase:S-adenosyl-L-methionine-dependent methyltransferase
Ach29g07050DH	galacturonokinase isoform X2	GHMP kinase N-terminal domain:GHMP kinase, C-terminal domain:Mevalonate/galactokinase:Ribosomal protein S5 domain 2-type fold:Ribosomal protein S5 domain 2-type fold, subgroup
Ach29g07060DH	auxin-induced protein 6B-like	Small auxin-up RNA
Ach29g07300DH	pathogenesis-related homeodomain protein isoform X3	Zinc finger, FYVE/PHD-type:Zinc finger, PHD-finger:Zinc finger, PHD-type:Zinc finger, PHD-type, conserved site:Zinc finger, RING/FYVE/PHD-type
Ach29g07600DH	uncharacterized protein LOC116194106 isoform X2	None
Ach29g07610DH	glucan endo-1,3-beta-glucosidase 6	Glycoside hydrolase family 17:Glycoside hydrolase superfamily:X8 domain
Ach29g07620DH	uncharacterized protein LOC18789883	None
Ach02g00160DH	uncharacterized protein LOC114289890 isoform X2	Nuclear factor related to kappa-B-binding protein
Ach02g00170DH	protein COFACTOR ASSEMBLY OF COMPLEX C SUBUNIT B CCB1, chloroplastic	Cofactor assembly of complex C subunit B, CCB1
Ach02g00180DH	PREDICTED: uncharacterized protein LOC104881642 isoform X2	Development/cell death domain
Ach02g00190DH	None	None
Ach02g00200DH	histone-lysine N-methyltransferase, H3 lysine-9 specific SUVH4-like	Histone H3-K9 methyltransferase, plant:PUA-like domain:Pre-SET domain:SET domain:SRA-YDG
Ach02g01970DH	mitochondrial outer membrane protein porin of 34 kDa	Eukaryotic porin/Tom40:Porin, eukaryotic type
Ach02g01980DH	probable pectate lyase P59	Pectin lyase fold:Pectin lyase fold/virulence factor
Ach02g01990DH	mediator of RNA polymerase II transcription subunit 13 isoform X1	Mediator complex, subunit Med13
Ach02g02000DH	5&apos;-adenylylsulfate reductase-like 5	Thioredoxin-like fold
Ach02g02010DH	uncharacterized protein LOC110752448	None
Ach02g02020DH	uncharacterized protein LOC114301432	None
Ach02g02030DH	LOW QUALITY PROTEIN: sucrose synthase	Sucrose synthase
Ach02g02040DH	PREDICTED: sucrose synthase	Sucrose synthase
Ach02g03740DH	uncharacterized protein LOC114271748	None
Ach02g03750DH	UDP-N-acetylglucosamine--dolichyl-phosphate N-acetylglucosaminephosphotransferase-like	Glycosyl transferase, family 4:UDP-GlcNAc-dolichyl-phosphate GlcNAc phosphotransferase
Ach02g03760DH	glycosyltransferase-like At2g41451	Glycosyltransferase family 92
Ach02g03790DH	None	None
Ach02g03870DH	uncharacterized protein LOC114257183 isoform X1	Conserved hypothetical protein CHP01589, plant
Ach02g03880DH	ribosomal RNA small subunit methyltransferase nep-1-like	Alpha/beta knot methyltransferases:Ribosomal biogenesis, methyltransferase, EMG1/NEP1
Ach02g03890DH	uncharacterized protein LOC119998837	None
Ach02g04130DH	probable mediator of RNA polymerase II transcription subunit 26b	Transcription elongation factor, TFIIS/CRSP70, N-terminal, sub-type:Transcription factor IIS, N-terminal
Ach02g04140DH	elongator complex protein 4 isoform X1	Elongator complex protein 4:P-loop containing nucleoside triphosphate hydrolase
Ach02g04150DH	mitotic-spindle organizing protein 1B-like	Mitotic-spindle organizing protein 1
Ach02g04160DH	uncharacterized protein LOC118041005	Aspartic peptidase domain
Ach02g04170DH	alpha-L-arabinofuranosidase 1-like isoform X1	Alpha-L-arabinofuranosidase, C-terminal:Galactose-binding domain-like:Glycoside hydrolase superfamily
Ach02g04340DH	elongation factor 1-alpha-like	Translation elongation factor EF1A/initiation factor IF2gamma, C-terminal:Translation elongation factor EFTu-like, domain 2:Translation elongation factor EFTu/EF1A, C-terminal:Translation protein, beta-barrel domain
Ach02g04350DH	PREDICTED: elongation factor 1-alpha-like, partial	P-loop containing nucleoside triphosphate hydrolase:Transcription factor, GTP-binding domain
Ach02g04360DH	pentatricopeptide repeat-containing protein At3g53360, mitochondrial-like	Pentatricopeptide repeat:Tetratricopeptide-like helical domain
Ach02g04370DH	interactor of constitutive active ROPs 2, chloroplastic-like	Interactor of constitutive active ROPs
Ach02g04400DH	probable protein phosphatase 2C 38	PPM-type phosphatase domain:PPM-type phosphatase, divalent cation binding:Protein phosphatase 2C family
Ach02g04410DH	protein MODIFIER OF SNC1 11-like isoform X1	None
Ach02g04420DH	protein trichome birefringence-like 38	PMR5 N-terminal domain:Protein trichome birefringence-like 37/38:Trichome birefringence-like family
Ach02g04430DH	thylakoid membrane protein TERC, chloroplastic isoform X1	Integral membrane protein TerC:Integral membrane protein TerC, riboswitch-linked
Ach02g04440DH	adenylate kinase-like	Adenylate kinase subfamily:Adenylate kinase, conserved site:Adenylate kinase/UMP-CMP kinase:P-loop containing nucleoside triphosphate hydrolase
Ach02g04480DH	None	None
Ach02g04490DH	mediator of RNA polymerase II transcription subunit 4	None
Ach02g04500DH	60S ribosomal protein L4	60S ribosomal protein L4, C-terminal domain:Ribosomal protein L4 domain:Ribosomal protein L4/L1e:Ribosomal protein L4/L1e, eukaryotic/archaeal, conserved site
Ach02g04510DH	uncharacterized protein LOC114310781	None
Ach02g04660DH	ABC transporter C family member 13 isoform X5	ABC transporter type 1, transmembrane domain:ABC transporter-like:ATPase, AAA-type, core:P-loop containing nucleoside triphosphate hydrolase:Peptidase M41
Ach02g04680DH	None	None
Ach02g04690DH	PREDICTED: uncharacterized protein At5g02240-like	NAD(P)-binding domain
Ach02g04700DH	ribonuclease II, chloroplastic/mitochondrial-like isoform X2	Nucleic acid-binding, OB-fold:Winged helix-turn-helix DNA-binding domain
Ach02g04730DH	kinesin-like protein KIN-10C	Kinesin motor domain:P-loop containing nucleoside triphosphate hydrolase
Ach02g04740DH	uncharacterized protein LOC114304244	HSP20-like chaperone
Ach02g04750DH	PREDICTED: heat shock cognate 70 kDa protein 2	Heat shock protein 70 family:Heat shock protein 70, conserved site:Heat shock protein 70kD, C-terminal domain:Heat shock protein 70kD, peptide-binding domain
Ach02g04760DH	probable ADP-ribosylation factor GTPase-activating protein AGD6	Arf GTPase activating protein
Ach02g04770DH	None	None
Ach02g04780DH	kinetochore-associated protein KNL-2 homolog isoform X1	SANT associated
Ach02g04910DH	uncharacterized protein LOC114270297	None
Ach02g04970DH	amino acid transporter AVT1D-like	None
Ach02g04980DH	uncharacterized protein LOC114316840	None
Ach02g04990DH	uncharacterized protein LOC114316836	Armadillo:Armadillo-like helical:Armadillo-type fold:Nucleotide exchange factor Fes1:TOG domain
Ach02g05000DH	PREDICTED: protein SRG1-like	Isopenicillin N synthase-like:Non-haem dioxygenase N-terminal domain:Oxoglutarate/iron-dependent dioxygenase
Ach02g05010DH	protein SRG1-like	Isopenicillin N synthase-like:Non-haem dioxygenase N-terminal domain:Oxoglutarate/iron-dependent dioxygenase
Ach02g05020DH	protein SRG1-like	Isopenicillin N synthase-like:Oxoglutarate/iron-dependent dioxygenase
Ach02g05030DH	PREDICTED: thaumatin-like protein	Thaumatin
Ach02g05200DH	calreticulin-3-like	Calreticulin/calnexin:Calreticulin/calnexin, P domain:Calreticulin/calnexin, conserved site:Concanavalin A-like lectin/glucanase domain:Hydroxyacylglutathione hydrolase:Hydroxyacylglutathione hydrolase, C-terminal domain:Metallo-beta-lactamase:Ribosomal protein L38e
Ach02g05230DH	None	None
Ach02g05240DH	leucine-rich repeat receptor-like serine/threonine-protein kinase BAM2	Leucine-rich repeat domain, L domain-like
Ach02g05250DH	uncharacterized protein LOC114312456 isoform X1	Protein of unknown function DUF4504
Ach02g05300DH	transcription initiation factor TFIID subunit 7	Arc-type ribbon-helix-helix:TAFII55 protein, conserved region
Ach02g05310DH	serine/threonine-protein kinase-like protein ACR4	Protein kinase domain:Protein kinase, ATP binding site:Protein kinase-like domain:Regulator of chromosome condensation 1/beta-lactamase-inhibitor protein II:Serine/threonine-protein kinase, active site:TNFR/NGFR cysteine-rich region
Ach02g05320DH	None	None
Ach02g05330DH	eIF-2-alpha kinase GCN2 isoform X1	Protein kinase domain:Protein kinase, ATP binding site:Protein kinase-like domain:RWD domain:Tyrosine-protein kinase, active site:Ubiquitin-conjugating enzyme/RWD-like
Ach02g05690DH	heat stress transcription factor A-3	Heat shock factor (HSF)-type, DNA-binding:Heat shock transcription factor family:Winged helix-turn-helix DNA-binding domain
Ach02g05700DH	serine/threonine-protein kinase BLUS1	Protein kinase domain:Protein kinase, ATP binding site:Protein kinase-like domain
Ach02g09360DH	protein NRT1/ PTR FAMILY 5.6-like	Major facilitator superfamily domain:Proton-dependent oligopeptide transporter family
Ach02g09370DH	aldehyde oxidase GLOX	Domain of unknown function DUF1929:Galactose oxidase, beta-propeller:Galactose oxidase/kelch, beta-propeller:Glyoxal oxidase, N-terminal:Immunoglobulin E-set:Immunoglobulin-like fold
Ach02g09380DH	BEL1-like homeodomain protein 9	Homeobox KN domain:Homeobox domain:Homeobox domain-like:POX domain
Ach02g09390DH	mitochondrial substrate carrier family protein B-like isoform X1	Mitochondrial carrier domain:Mitochondrial carrier protein:Mitochondrial substrate/solute carrier
Ach02g09400DH	protein MIZU-KUSSEI 1	Protein MIZU-KUSSEI 1-like, plant
Ach02g09410DH	serine/threonine-protein kinase ATG1c-like isoform X2	Protein kinase domain:Protein kinase, ATP binding site:Protein kinase-like domain:Serine/threonine-protein kinase, active site
Ach02g09420DH	PRA1 family protein A1-like	Prenylated rab acceptor PRA1
Ach02g09430DH	None	None
Ach02g09440DH	None	None
Ach02g09450DH	uracil phosphoribosyltransferase isoform X1	Phosphoribosyltransferase domain:Phosphoribosyltransferase-like:Uracil phosphoribosyl transferase
Ach02g09570DH	protein TONNEAU 1a-like	LIS1 homology motif
Ach02g09580DH	PREDICTED: adenylate kinase 1, chloroplastic-like	Adenylate kinase subfamily:Adenylate kinase, conserved site:Adenylate kinase/UMP-CMP kinase:P-loop containing nucleoside triphosphate hydrolase
Ach02g13500DH	small heat shock protein, chloroplastic-like	Alpha crystallin/Hsp20 domain:HSP20-like chaperone:Small heat shock protein HSP20
Ach02g13510DH	protein GPR107-like	Lung seven transmembrane receptor-like
Ach02g13520DH	uncharacterized protein LOC114259206 isoform X1	None
Ach02g13570DH	ATPase family AAA domain-containing protein 1-B-like	AAA+ ATPase domain:ATPase, AAA-type, conserved site:ATPase, AAA-type, core:P-loop containing nucleoside triphosphate hydrolase:Vacuolar protein sorting protein 26 related
Ach02g13580DH	PREDICTED: 60S ribosomal protein L32-1-like	Ribosomal protein L32e
Ach02g13590DH	VAN3-binding protein-like	Domain of unknown function DUF828:Ribosomal protein L13e
Ach02g13600DH	uncharacterized protein LOC8283059	PDZ domain:Protein of unknown function DUF1218:Rubredoxin-like domain
Ach02g13610DH	ADP-ribosylation factor 1-like 2	P-loop containing nucleoside triphosphate hydrolase:Small GTP-binding protein domain:Small GTPase superfamily, ARF type:Small GTPase superfamily, ARF/SAR type:WD40 repeat:WD40 repeat, conserved site:WD40-repeat-containing domain
Ach02g13620DH	protein EXPORTIN 1A-like	Armadillo-like helical:Armadillo-type fold:CRM1 C-terminal domain:Exportin-1/Importin-beta-like:Importin-beta, N-terminal domain
Ach02g13690DH	FAS1 domain-containing protein SELMODRAFT_448915-like	FAS1 domain
Ach02g13700DH	probable arabinosyltransferase ARAD1	None
Ach02g13710DH	TOM1-like protein 1	ENTH/VHS:GAT domain:Target of Myb protein 1:VHS domain
Ach02g13720DH	peptidyl-tRNA hydrolase 2, mitochondrial-like	Peptidyl-tRNA hydrolase II domain:Peptidyl-tRNA hydrolase, PTH2
Ach02g13730DH	PREDICTED: transcription factor MYB39	Homeobox domain-like:Myb domain:SANT/Myb domain
Ach02g13740DH	uncharacterized protein LOC114284470 isoform X2	None
Ach02g13750DH	growth-regulating factor 4 isoform X1	Glutamine-Leucine-Glutamine, QLQ:Growth-regulating factor:WRC domain
Ach02g13760DH	probable tocopherol O-methyltransferase, chloroplastic	Methyltransferase type 11:S-adenosyl-L-methionine-dependent methyltransferase:SAM-dependent methyltransferase gamma-tocopherol (gTMT)-type
Ach02g13770DH	bromodomain-containing protein DDB_G0280777	GLTSCR protein, conserved region:WD40/YVTN repeat-like-containing domain
Ach02g13800DH	maltose excess protein 1-like, chloroplastic	Maltose excess protein 1
Ach02g13810DH	dual specificity protein kinase YAK1 homolog	Protein kinase domain:Protein kinase, ATP binding site:Protein kinase-like domain:Serine/threonine-protein kinase, active site
Ach28g01830DH	rho GTPase-activating protein 7-like	PH domain-like:Pleckstrin homology domain:Rho GTPase activation protein:Rho GTPase-activating protein domain:Ternary complex factor MIP1, leucine-zipper
Ach28g01840DH	pentatricopeptide repeat-containing protein At4g28010 isoform X1	Pentatricopeptide repeat
Ach28g01850DH	pentatricopeptide repeat-containing protein At1g62350	Pentatricopeptide repeat
Ach28g01860DH	LOW QUALITY PROTEIN: calcium-dependent protein kinase 17-like	EF-Hand 1, calcium-binding site:EF-hand domain:EF-hand domain pair:Protein kinase domain:Protein kinase, ATP binding site:Protein kinase-like domain:Serine/threonine-protein kinase, active site
Ach28g01870DH	protein YLS3-like	Bifunctional inhibitor/plant lipid transfer protein/seed storage helical domain:Plant lipid transfer protein/Par allergen
Ach28g01880DH	uncharacterized protein LOC110647707	None
Ach28g10660DH	probable transmembrane GTPase FZO-like, chloroplastic isoform X1	Aldolase-type TIM barrel:GTP binding domain:P-loop containing nucleoside triphosphate hydrolase:Small GTP-binding protein domain:Thiamine phosphate synthase/TenI
Ach28g10670DH	protein FANTASTIC FOUR 3-like	The fantastic four family
Ach25g05500DH	oligopeptide transporter 7-like isoform X1	Oligopeptide transporter, OPT superfamily:Tetrapeptide transporter, OPT1/isp4
Ach25g05510DH	molybdate-anion transporter-like	Major facilitator superfamily domain:Molybdate-anion transporter
Ach25g05520DH	UPF0160 protein-like	Metal-dependent protein hydrolase
Ach25g05530DH	germinal center kinase 1	Protein kinase domain:Protein kinase, ATP binding site:Protein kinase-like domain
Ach25g06140DH	abscisic acid 8&apos;-hydroxylase CYP707A2-like	Cytochrome P450:Cytochrome P450, E-class, group I:Cytochrome P450, conserved site
Ach25g11080DH	FAD synthetase 2, chloroplastic-like	FAD synthetase:Rossmann-like alpha/beta/alpha sandwich fold
Ach25g11090DH	transmembrane protein 53	Alpha/Beta hydrolase fold:Protein of unknown function DUF829, TMEM53
Ach25g11100DH	F-box/LRR-repeat protein 4	Leucine-rich repeat:Leucine-rich repeat domain, L domain-like:Leucine-rich repeat, cysteine-containing subtype
Ach25g11110DH	GEM-like protein 4	None
Ach25g11120DH	GEM-like protein 4 isoform X1	GRAM domain:PH domain-like
Ach25g11340DH	lipoyl synthase, chloroplastic	Elongator protein 3/MiaB/NifB:Lipoyl synthase:Lipoyl synthase, N-terminal:Lipoyl synthase, chloroplastic:Radical SAM:Radical SAM, alpha/beta horseshoe
Ach14g00200DH	receptor-like protein EIX2	Leucine-rich repeat:Leucine-rich repeat domain, L domain-like
Ach14g00210DH	protein PLASTID TRANSCRIPTIONALLY ACTIVE 14	Rubisco LSMT, substrate-binding domain:SET domain
Ach14g00220DH	28S ribosomal protein S33, mitochondrial	Ribosomal protein S27/S33, mitochondrial
Ach14g00230DH	haloacid dehalogenase-like hydrolase domain-containing protein 3	HAD hydrolase, subfamily IA:HAD-like domain:HAD-superfamily hydrolase, subfamily IA, REG-2-like
Ach14g00240DH	DNA polymerase eta-like	DNA polymerase, Y-family, little finger domain:Nucleophile aminohydrolases, N-terminal:Proteasome alpha-subunit, N-terminal domain:Proteasome alpha-type subunit:Proteasome, subunit alpha/beta:UmuC domain
Ach14g00250DH	protein LAZ1	Lazarus 1:Organic solute transporter subunit alpha/Transmembrane protein 184
Ach14g07800DH	PREDICTED: aspartate--tRNA ligase 2, cytoplasmic-like	Aminoacyl-tRNA synthetase, class II:Aminoacyl-tRNA synthetase, class II (D/K/N):Aspartate-tRNA synthetase, type 2:Aspartyl/Asparaginyl-tRNA synthetase, class IIb:Nucleic acid-binding, OB-fold
Ach14g07810DH	uncharacterized protein LOC114311240 isoform X2	RNA recognition motif domain
Ach14g07820DH	DDB1- and CUL4-associated factor homolog 1 isoform X1	Armadillo-like helical:LIS1 homology motif:VPRBP/DCAF1 family:WD40 repeat:WD40-repeat-containing domain:WD40/YVTN repeat-like-containing domain
Ach14g08550DH	abscisic acid receptor PYL9-like	Polyketide cyclase/dehydrase:START-like domain:Zinc finger, C3HC4 RING-type:Zinc finger, RING-type:Zinc finger, RING/FYVE/PHD-type
Ach14g08560DH	rhodanese-like domain-containing protein 4, chloroplastic	Histone H2A/H2B/H3:Histone H3/CENP-A:Histone-fold:Rhodanese-like domain
Ach14g08600DH	uncharacterized protein LOC114300222	None
Ach14g08610DH	PREDICTED: tubulin gamma-2 chain-like isoform X2	None
Ach14g13060DH	protein DETOXIFICATION 45, chloroplastic-like isoform X2	Multi antimicrobial extrusion protein
Ach14g13070DH	probable flavin-containing monooxygenase 1	FAD/NAD(P)-binding domain:Flavin monooxygenase-like
Ach14g13080DH	probable flavin-containing monooxygenase 1	None
Ach14g13090DH	uncharacterized protein LOC114277610	Protein LIN52
Ach14g13100DH	probable serine/threonine-protein kinase PIX13 isoform X2	Protein kinase domain:Protein kinase, ATP binding site:Protein kinase-like domain:Serine-threonine/tyrosine-protein kinase, catalytic domain:Serine/threonine-protein kinase, active site
Ach14g13110DH	metallothionein-like protein 4B	Plant EC metallothionein-like protein, family 15
Ach11g04900DH	small glutamine-rich tetratricopeptide repeat-containing protein isoform X2	Peptidase C54:Tetratricopeptide repeat:Tetratricopeptide repeat 1:Tetratricopeptide repeat-containing domain:Tetratricopeptide-like helical domain
Ach11g04910DH	None	None
Ach11g04920DH	lysM domain-containing GPI-anchored protein 1-like	LysM domain
Ach11g04930DH	aspartic proteinase nepenthesin-1-like	Aspartic peptidase A1 family:Aspartic peptidase domain:Peptidase family A1 domain:Xylanase inhibitor, N-terminal
Ach11g09430DH	uncharacterized protein LOC113768816	None
Ach11g09440DH	60S ribosomal protein L28-2-like	Ribosomal L28e/Mak16:Ribosomal protein L28e
Ach11g09450DH	uncharacterized protein At1g51745-like isoform X1	PWWP domain
Ach11g09460DH	RWD domain-containing protein 1	RWD domain:Ubiquitin-conjugating enzyme/RWD-like
Ach11g09470DH	NADP-specific glutamate dehydrogenase-like isoform X5	Glutamate/phenylalanine/leucine/valine dehydrogenase:Glutamate/phenylalanine/leucine/valine dehydrogenase, C-terminal:Glutamate/phenylalanine/leucine/valine dehydrogenase, dimerisation domain:NAD(P)-binding domain:Ribosomal protein S8
Ach11g09850DH	PREDICTED: midasin isoform X1	AAA+ ATPase domain:ATPase, dynein-related, AAA domain:Midasin:P-loop containing nucleoside triphosphate hydrolase:Sigma-54 interaction domain, ATP-binding site 1:von Willebrand factor, type A
Ach11g09860DH	PREDICTED: PHD finger protein ALFIN-LIKE 4-like	Alfin:Zinc finger, FYVE/PHD-type:Zinc finger, PHD-finger:Zinc finger, PHD-type:Zinc finger, PHD-type, conserved site:Zinc finger, RING/FYVE/PHD-type
Ach11g09870DH	nuclear transcription factor Y subunit A-3-like	CCAAT-binding factor, conserved site:Nuclear transcription factor Y subunit A
Ach11g09880DH	polyadenylate-binding protein-interacting protein 4 isoform X1	Ataxin 2, SM domain:LsmAD domain
Ach11g09890DH	polyadenylate-binding protein-interacting protein 4 isoform X1	Ataxin 2, SM domain
Ach11g11220DH	None	None
Ach11g11230DH	histone acetyltransferase HAC1-like isoform X1	CBP/p300-type histone acetyltransferase domain:Histone acetyltransferase Rtt109/CBP:Zinc finger C2H2-type:Zinc finger, FYVE/PHD-type:Zinc finger, PHD-finger:Zinc finger, PHD-type, conserved site:Zinc finger, RING/FYVE/PHD-type:Zinc finger, TAZ-type:Zinc finger, ZZ-type
Ach11g11240DH	uncharacterized protein LOC112009344	None
Ach11g11250DH	TMV resistance protein N-like isoform X2	AAA+ ATPase domain:Leucine-rich repeat domain, L domain-like:NB-ARC:P-loop containing nucleoside triphosphate hydrolase:Toll/interleukin-1 receptor homology (TIR) domain
Ach17g03660DH	conserved oligomeric Golgi complex subunit 5	None
Ach17g03670DH	conserved oligomeric Golgi complex subunit 5-like	None
Ach17g03680DH	callose synthase 7-like isoform X2	1,3-beta-glucan synthase subunit FKS1-like, domain-1:Glycosyl transferase, family 48
Ach17g03690DH	PREDICTED: conserved oligomeric Golgi complex subunit 5	Conserved oligomeric Golgi complex subunit 5
Ach17g06360DH	uncharacterized protein At4g26450 isoform X1	None
Ach17g06370DH	uncharacterized protein At4g26450 isoform X2	None
Ach17g06400DH	COP9 signalosome complex subunit 6b-like	COP9 signalosome subunit 6:Rpn11/EIF3F, C-terminal
Ach27g03910DH	PREDICTED: serpin-ZX-like	Serpin domain:Serpin family:Serpin, conserved site
Ach27g03920DH	PREDICTED: serpin-ZX-like	Serpin domain:Serpin family:Serpin, conserved site
Ach27g03930DH	LOW QUALITY PROTEIN: auxin transport protein BIG	Armadillo-like helical:Armadillo-type fold:E3 ubiquitin ligase, UBR4:WD40/YVTN repeat-like-containing domain:Zinc finger, UBR-type:Zinc finger, ZZ-type
Ach27g09760DH	PREDICTED: phosphate transporter PHO1 homolog 1	EXS, C-terminal:PHO1, SPX domain:SPX domain
Ach27g09770DH	lysine-rich arabinogalactan protein 19-like	None
Ach27g09780DH	PREDICTED: tRNA(adenine(34)) deaminase, chloroplastic	Cytidine and deoxycytidylate deaminase domain:Cytidine deaminase-like:tRNA-specific adenosine deaminase
Ach27g09790DH	putative phospholipid-transporting ATPase 9	HAD-like domain:P-type ATPase, transmembrane domain:P-type ATPase, cytoplasmic domain N:P-type ATPase, phosphorylation site:P-type ATPase, subfamily IV
Ach27g09800DH	putative phospholipid-transporting ATPase 9	P-type ATPase, transmembrane domain:P-type ATPase, C-terminal:P-type ATPase, subfamily IV
Ach04g00440DH	PREDICTED: serine/threonine-protein kinase/endoribonuclease IRE1b-like isoform X2	Protein kinase domain:Protein kinase-like domain
Ach04g00450DH	glucan endo-1,3-beta-glucosidase 12-like	Glycoside hydrolase family 17:Glycoside hydrolase superfamily:X8 domain
Ach04g00460DH	glutamate receptor 3.3-like isoform X2	Ionotropic glutamate receptor:Ionotropic glutamate receptor, plant:Periplasmic binding protein-like I:Receptor, ligand binding region:Solute-binding protein family 3/N-terminal domain of MltF
Ach04g04720DH	uncharacterized protein LOC114269753 isoform X1	Ribonuclease H-like domain:TB2/DP1/HVA22-related protein:Zinc finger C2H2-type
Ach04g04730DH	protein CLT2, chloroplastic-like isoform X2	Chloroquine-resistance transporter-like
Ach04g04740DH	GATA transcription factor 24-like isoform X1	CCT domain:Tify domain:Zinc finger, GATA-type:Zinc finger, NHR/GATA-type
Ach04g04750DH	LOW QUALITY PROTEIN: UDP-glycosyltransferase 91C1	UDP-glucuronosyl/UDP-glucosyltransferase
Ach04g04760DH	LOW QUALITY PROTEIN: BEACH domain-containing protein B	Armadillo-like helical:BEACH domain:Concanavalin A-like lectin/glucanase domain:Domain of unknown function DUF4704:PH domain-like:PH-BEACH domain:WD40 repeat:WD40 repeat, conserved site:WD40-repeat-containing domain:WD40/YVTN repeat-like-containing domain
Ach04g08210DH	uncharacterized protein LOC118041733	None
Ach04g08220DH	histone acetyltransferase of the MYST family 1-like	Acyl-CoA N-acyltransferase:Chromo domain-like:Chromo/chromo shadow domain:Histone acetyltransferase domain, MYST-type:RNA binding activity-knot of a chromodomain
Ach12g00110DH	transcription factor JUNGBRUNNEN 1-like isoform X1	NAC domain
Ach12g00120DH	tetratricopeptide repeat protein 27 homolog isoform X1	Tetratricopeptide repeat:Tetratricopeptide repeat 2:Tetratricopeptide repeat-containing domain:Tetratricopeptide-like helical domain
Ach19g00020DH	reticulon-like protein B23	Reticulon
Ach19g00030DH	7-dehydrocholesterol reductase	Ergosterol biosynthesis ERG4/ERG24:Sterol reductase, conserved site
Ach19g00040DH	E3 ubiquitin-protein ligase MARCH1	E3 ubiquitin-protein ligase MARCH-like:Zinc finger, RING-CH-type:Zinc finger, RING/FYVE/PHD-type
Ach19g00050DH	uncharacterized protein LOC114274326 isoform X1	None
Ach19g00070DH	PREDICTED: B-box zinc finger protein 32-like	B-box-type zinc finger
Ach19g00080DH	mannosyl-oligosaccharide 1,2-alpha-mannosidase MNS1	CCT domain:Glycoside hydrolase family 47:Tify domain:Zinc finger, GATA-type:Zinc finger, NHR/GATA-type
Ach19g00090DH	None	None
Ach19g00100DH	metal tolerance protein C4	Cation efflux protein
Ach19g00110DH	metal tolerance protein C4 isoform X1	None
Ach19g00810DH	beta-galactosidase 17 isoform X1	Beta-galactosidase jelly roll domain:Galactose-binding domain-like:Glycoside hydrolase 35, catalytic domain:Glycoside hydrolase superfamily:Glycoside hydrolase, family 35:Glycoside hydrolase, family 35, conserved site
Ach19g00820DH	mediator of RNA polymerase II transcription subunit 9	None
Ach19g00830DH	LOB domain-containing protein 22-like	Lateral organ boundaries, LOB
Ach19g00840DH	protein HOTHEAD-like isoform X2	FAD/NAD(P)-binding domain:Glucose-methanol-choline oxidoreductase, N-terminal
Ach19g00850DH	WD-40 repeat-containing protein MSI4-like	Histone-binding protein RBBP4, N-terminal:WD40 repeat:WD40-repeat-containing domain:WD40/YVTN repeat-like-containing domain
Ach19g00860DH	transmembrane 9 superfamily member 7	Major facilitator superfamily domain:Nonaspanin (TM9SF)
Ach19g00870DH	PREDICTED: 3-epi-6-deoxocathasterone 23-monooxygenase-like isoform X2	Cytochrome P450:Cytochrome P450, E-class, group IV:Cytochrome P450, conserved site
Ach19g00880DH	protein FLX-like 3 isoform X1	None
Ach19g01880DH	pre-mRNA-processing-splicing factor 8A	JAB1/MPN/MOV34 metalloenzyme domain:PRO8NT domain:PROCN domain:PROCT domain:PRP8 domain IV core:Pre-mRNA-processing-splicing factor 8:Pre-mRNA-processing-splicing factor 8, U5-snRNA-binding:Pre-mRNA-processing-splicing factor 8, U6-snRNA-binding:RNA recognition motif, spliceosomal PrP8:Ribonuclease H-like domain
Ach19g01890DH	uncharacterized protein LOC114255771	UBA-like:Ubiquitin system component Cue
Ach19g01900DH	uncharacterized protein LOC114313835 isoform X2	Chaperone DnaJ:Chaperone DnaJ, C-terminal:DnaJ domain:DnaJ domain, conserved site:HSP40/DnaJ peptide-binding:Heat shock protein DnaJ, cysteine-rich domain
Ach19g01910DH	zinc finger BED domain-containing protein DAYSLEEPER-like	Ribonuclease H-like domain:Zinc finger C2H2-type:Zinc finger, BED-type:hAT-like transposase, RNase-H fold
Ach19g01920DH	formamidopyrimidine-DNA glycosylase isoform X1	DNA glycosylase/AP lyase, H2TH DNA-binding:FAR1 DNA binding domain:FHY3/FAR1 family:Formamidopyrimidine-DNA glycosylase:Formamidopyrimidine-DNA glycosylase, catalytic domain:Ribosomal protein S13-like, H2TH:Zinc finger, PMZ-type:Zinc finger, SWIM-type
Ach19g02830DH	ribonuclease J-like isoform X1	Metallo-beta-lactamase:Myb-like domain:SANT/Myb domain:Translation elongation factor EF1B, beta/delta chains, conserved site:Translation elongation factor EF1B, beta/delta subunit, guanine nucleotide exchange domain:Translation elongation factor EF1B/ribosomal protein S6:Zn-dependent metallo-hydrolase, RNA specificity domain
Ach19g02840DH	argininosuccinate synthase, chloroplastic-like	Argininosuccinate synthase:Argininosuccinate synthase, conserved site:Argininosuccinate synthetase, catalytic/multimerisation domain body:Rossmann-like alpha/beta/alpha sandwich fold
Ach19g02850DH	probable adenylate kinase 7, mitochondrial isoform X3	Adenylate kinase, conserved site:Adenylate kinase/UMP-CMP kinase:NOP5, N-terminal:P-loop containing nucleoside triphosphate hydrolase
Ach19g04760DH	uncharacterized protein LOC114314144	Zinc finger, FYVE/PHD-type:Zinc finger, PHD-finger:Zinc finger, PHD-type:Zinc finger, RING-type:Zinc finger, RING-type, conserved site:Zinc finger, RING/FYVE/PHD-type
Ach19g04770DH	protein DOWN-REGULATED IN DIF1 11	Prolamin-like domain
Ach19g04780DH	uncharacterized protein LOC114309113	Zinc finger, RING-type:Zinc finger, RING/FYVE/PHD-type
Ach19g04790DH	basic leucine zipper 8	Basic-leucine zipper domain
Ach19g04800DH	uncharacterized protein LOC114314149 isoform X1	None
Ach19g04810DH	pentatricopeptide repeat-containing protein At1g18485	DYW domain:Pentatricopeptide repeat:Tetratricopeptide-like helical domain
Ach19g04820DH	serine protease SPPA, chloroplastic-like	ClpP/crotonase-like domain:Peptidase S49:Peptidase S49, SppA
Ach19g04830DH	protein PIF-like	None
Ach19g04860DH	LOW QUALITY PROTEIN: phenylalanine--tRNA ligase beta subunit, cytoplasmic-like	B3/B4 tRNA-binding domain:Phenylalanyl-tRNA synthetase, B3/B4:Phenylalanyl-tRNA synthetase, class IIc, beta subunit, archae/euk cytosolic:Putative DNA-binding domain:tRNA synthetase, B5-domain
Ach19g04870DH	tetraspanin-8-like	Tetraspanin/Peripherin
Ach19g04880DH	LOW QUALITY PROTEIN: probable acyl-activating enzyme 17, peroxisomal	AMP-binding, conserved site:AMP-dependent synthetase/ligase
Ach19g04890DH	calcium sensing receptor, chloroplastic-like	Rhodanese-like domain
Ach19g04900DH	ethylene-responsive transcription factor ERN1-like	AP2/ERF domain:DNA-binding domain
Ach19g08800DH	phosphoglycerate kinase, chloroplastic	Phosphoglycerate kinase:Phosphoglycerate kinase, N-terminal:Phosphoglycerate kinase, conserved site
Ach19g08810DH	nuclear cap-binding protein subunit 1	Armadillo-type fold:MIF4G-like, type 1:MIF4G-like, type 2:Nuclear cap-binding protein subunit 1
Ach19g08820DH	GRAS family protein RAD1	Transcription factor GRAS
Ach19g08830DH	glyceraldehyde-3-phosphate dehydrogenase GAPCP1, chloroplastic-like isoform X1	Glyceraldehyde 3-phosphate dehydrogenase, NAD(P) binding domain:Glyceraldehyde 3-phosphate dehydrogenase, active site:Glyceraldehyde 3-phosphate dehydrogenase, catalytic domain:Glyceraldehyde-3-phosphate dehydrogenase, type I:Glyceraldehyde/Erythrose phosphate dehydrogenase family:NAD(P)-binding domain
Ach19g12150DH	phospholipase ABHD3-like	Alpha/Beta hydrolase fold:Serine aminopeptidase, S33
Ach19g12160DH	uncharacterized protein At5g49945	Protein of unknown function DUF1682
Ach19g12170DH	DExH-box ATP-dependent RNA helicase DExH7, chloroplastic isoform X3	DEAD/DEAH box helicase domain:Domain of unknown function DUF1605:Helicase superfamily 1/2, ATP-binding domain:Helicase, C-terminal:Helicase-associated domain:P-loop containing nucleoside triphosphate hydrolase
Ach19g12180DH	ATP phosphoribosyltransferase 2, chloroplastic-like	ATP phosphoribosyltransferase HisG:ATP phosphoribosyltransferase HisG, long form:ATP phosphoribosyltransferase, catalytic domain:ATP phosphoribosyltransferase, conserved site:Histidine biosynthesis HisG, C-terminal:Nitrogen regulatory PII-like, alpha/beta:Nitrogen regulatory protein PII/ATP phosphoribosyltransferase, C-terminal
Ach19g12190DH	probable magnesium transporter NIPA3 isoform X2	Magnesium transporter NIPA
Ach19g12200DH	protein EI24 homolog	Etoposide-induced 2.4
Ach19g16000DH	187-kDa microtubule-associated protein AIR9	Leucine rich repeat 4:Leucine-rich repeat:Leucine-rich repeat domain, L domain-like
Ach16g00640DH	LOW QUALITY PROTEIN: protein STRUBBELIG-RECEPTOR FAMILY 6	Leucine-rich repeat:Leucine-rich repeat domain, L domain-like:Leucine-rich repeat-containing N-terminal, plant-type:Protein kinase domain:Protein kinase-like domain:Serine-threonine/tyrosine-protein kinase, catalytic domain
Ach16g00650DH	26S proteasome regulatory subunit 7A	26S proteasome subunit P45:AAA+ ATPase domain:ATPase, AAA-type, conserved site:ATPase, AAA-type, core:P-loop containing nucleoside triphosphate hydrolase
Ach16g00660DH	uncharacterized protein LOC116007871	None
Ach16g00670DH	O-fucosyltransferase 36-like	GDP-fucose protein O-fucosyltransferase
Ach16g00680DH	uncharacterized protein LOC117922732	Nuclease associated modular domain 3
Ach16g00690DH	probable E3 ubiquitin-protein ligase ATL45	Zinc finger, RING-type:Zinc finger, RING/FYVE/PHD-type
Ach16g00700DH	RING-H2 finger protein ATL60-like	Zinc finger, RING-type:Zinc finger, RING/FYVE/PHD-type
Ach16g00710DH	uncharacterized protein LOC114288970 isoform X1	Armadillo-like helical
Ach16g01690DH	None	None
Ach16g08370DH	agmatine deiminase isoform X1	Agmatine deiminase:Peptidyl-arginine deiminase, Porphyromonas-type
Ach16g08380DH	None	None
Ach16g08390DH	inorganic pyrophosphatase TTM1-like	CYTH domain:CYTH-like domain:P-loop containing nucleoside triphosphate hydrolase:Phosphoribulokinase/uridine kinase:Uridine kinase-like
Ach16g08400DH	H/ACA ribonucleoprotein complex subunit 2-like protein	50S ribosomal protein L30e-like:H/ACA ribonucleoprotein complex, subunit Nhp2, eukaryote:Ribosomal protein L7Ae/L30e/S12e/Gadd45:Ribosomal protein L7Ae/L8/Nhp2 family
Ach24g00260DH	aminopeptidase M1	Aminopeptidase N-type:ERAP1-like C-terminal domain:Peptidase M1, alanine aminopeptidase/leukotriene A4 hydrolase:Peptidase M1, membrane alanine aminopeptidase, N-terminal
Ach24g00270DH	ran-binding protein 1 homolog b-like	PH domain-like:Ran binding domain
Ach24g00280DH	peptidyl-prolyl cis-trans isomerase CYP57	Cyclophilin-like domain:Cyclophilin-type peptidyl-prolyl cis-trans isomerase:Cyclophilin-type peptidyl-prolyl cis-trans isomerase domain:Cyclophilin-type peptidyl-prolyl cis-trans isomerase, conserved site
Ach24g00290DH	None	None
Ach24g00300DH	U-box domain-containing protein 35-like	None
Ach24g00310DH	uncharacterized protein LOC114265379 isoform X1	Lysine methyltransferase:Methyltransferase type 12:Methyltransferase-like:S-adenosyl-L-methionine-dependent methyltransferase
Ach24g00490DH	PREDICTED: aspartate--tRNA ligase 2, cytoplasmic	Aminoacyl-tRNA synthetase, class II:Aminoacyl-tRNA synthetase, class II (D/K/N):Aspartate-tRNA synthetase, type 2:Aspartyl/Asparaginyl-tRNA synthetase, class IIb:Nucleic acid-binding, OB-fold
Ach24g00500DH	beta-amyrin 28-monooxygenase-like	Cytochrome P450:Cytochrome P450, E-class, group I:Cytochrome P450, conserved site
Ach24g00510DH	U-box domain-containing protein 52-like	Protein kinase domain:Protein kinase-like domain:Rossmann-like alpha/beta/alpha sandwich fold:Serine/threonine-protein kinase, active site:UspA
Ach24g06740DH	E3 SUMO-protein ligase SIZ1-like	E3 SUMO-protein ligase SIZ1, plant:SAP domain:Zinc finger, FYVE/PHD-type:Zinc finger, MIZ-type:Zinc finger, PHD-type:Zinc finger, PHD-type, conserved site:Zinc finger, RING/FYVE/PHD-type
Ach24g06750DH	beta-taxilin-like isoform X2	Taxilin family:Transcription Factor IIF, Rap30/Rap74, interaction:Transcription initiation factor IIF, beta subunit:Winged helix-turn-helix DNA-binding domain
Ach24g07290DH	kinesin-like protein KIN-UC	Armadillo:Armadillo repeat-containing kinesin-like protein 1/2:Armadillo-like helical:Armadillo-type fold:Kinesin motor domain:Kinesin motor domain, conserved site:P-loop containing nucleoside triphosphate hydrolase
Ach24g07300DH	exocyst complex component SEC8	Sec8 exocyst complex component specific domain
Ach24g07440DH	malate dehydrogenase , chloroplastic	L-lactate/malate dehydrogenase:Lactate dehydrogenase/glycoside hydrolase, family 4, C-terminal:Lactate/malate dehydrogenase, C-terminal:Lactate/malate dehydrogenase, N-terminal:Malate dehydrogenase, active site:Malate dehydrogenase, type 2:NAD(P)-binding domain
Ach24g07450DH	PREDICTED: 4-coumarate--CoA ligase-like 5	AMP-dependent synthetase/ligase
Ach24g07460DH	acyl-CoA-binding domain-containing protein 4	Kelch-type beta propeller
Ach24g07470DH	probable small nuclear ribonucleoprotein F isoform X2	LSM domain:LSM domain, eukaryotic/archaea-type:Sm-like protein Lsm6/SmF:Small nuclear ribonucleoprotein F
Ach24g07480DH	None	None
Ach24g07810DH	proline-, glutamic acid- and leucine-rich protein 1 isoform X2	Armadillo-like helical:Armadillo-type fold:Pre-rRNA-processing protein RIX1, N-terminal
Ach24g08370DH	isopentenyl-diphosphate Delta-isomerase I	Isopentenyl-diphosphate delta-isomerase, type 1:NUDIX hydrolase domain:NUDIX hydrolase domain-like
Ach24g08380DH	None	None
Ach24g12950DH	serine/threonine-protein phosphatase 4 regulatory subunit 3B isoform X2	Armadillo-like helical:Armadillo-type fold:Domain of unknown function DUF625:PH domain-like
Ach24g12960DH	outer envelope pore protein 16-2, chloroplastic	Mitochondrial inner membrane translocase subunit Tim17/Tim22/Tim23/peroxisomal protein PMP24
Ach24g12970DH	zinc finger CCHC domain-containing protein 10-like	Zinc finger, CCHC-type
Ach24g12980DH	PREDICTED: bromodomain and WD repeat-containing protein 3 isoform X1	Bromodomain:WD40 repeat:WD40 repeat, conserved site:WD40-repeat-containing domain:WD40/YVTN repeat-like-containing domain
Ach24g13630DH	calmodulin-binding transcription activator 3-like isoform X1	CG-1 DNA-binding domain:S-adenosyl-L-methionine-dependent methyltransferase
Ach24g13640DH	LOW QUALITY PROTEIN: squamosa promoter-binding-like protein 12	Ankyrin repeat:Ankyrin repeat-containing domain:Proteasome assembly chaperone 4:Signal recognition particle, SRP19 subunit:Transcription factor, SBP-box:X8 domain
Ach24g13840DH	cation/H(+) antiporter 19	Cation/H+ exchanger:Rossmann-like alpha/beta/alpha sandwich fold
Ach24g13850DH	spidroin-1-like	Pectin lyase fold
Ach15g00080DH	uncharacterized protein At4g26485-like isoform X1	Domain of unknown function DUF2431
Ach15g00090DH	DNA-directed RNA polymerases IV and V subunit 4-like	HRDC-like:RNA polymerase II, Rpb4:RNA polymerase II, Rpb4, core
Ach15g00100DH	calcineurin B-like protein 2	EF-hand domain:EF-hand domain pair
Ach15g00110DH	BTB/POZ domain-containing protein At5g47800 isoform X2	NPH3 domain:SKP1/BTB/POZ domain
Ach15g00270DH	uncharacterized protein LOC112492764	None
Ach15g00280DH	microtubule-associated protein 70-5	Microtubule-associated protein 70
Ach15g00290DH	uncharacterized protein LOC114273875	None
Ach15g03910DH	5&apos;-3&apos; exoribonuclease 4 isoform X1	5'-3' exoribonuclease:5'-3' exoribonuclease type 2:Putative 5-3 exonuclease:Zinc finger, CCHC-type
Ach15g03920DH	uncharacterized protein LOC114312775	Rubredoxin domain:Rubredoxin, iron-binding site:Rubredoxin-like domain
Ach15g03930DH	probable transcription factor At3g04930	GLABROUS1 enhancer-binding protein family
Ach15g05470DH	probable glycosyltransferase STELLO1	STELLO-like
Ach15g05480DH	alpha-N-acetylglucosaminidase isoform X1	Alpha-N-acetylglucosaminidase:Alpha-N-acetylglucosaminidase, N-terminal:Alpha-N-acetylglucosaminidase, tim-barrel domain:Glycoside hydrolase superfamily
Ach15g05490DH	notchless protein homolog	G-protein beta WD-40 repeat:G-protein, beta subunit:NLE:WD40 repeat:WD40 repeat, conserved site:WD40-repeat-containing domain:WD40/YVTN repeat-like-containing domain
Ach15g07010DH	B3 domain-containing protein At2g36080-like	B3 DNA binding domain:DNA-binding pseudobarrel domain
Ach15g07020DH	protein trichome birefringence-like 8 isoform X1	PC-Esterase:PMR5 N-terminal domain:Protein trichome birefringence-like 8-9:Trichome birefringence-like family
Ach15g07030DH	mitochondrial fission protein ELM1-like	Mitochondrial fission protein ELM1-like
Ach15g07040DH	NAC domain-containing protein 90-like	NAC domain
Ach15g07050DH	uncharacterized protein LOC114318607	Senescence regulator S40
Ach15g07060DH	pentatricopeptide repeat-containing protein At2g33760-like	DYW domain:Tetratricopeptide-like helical domain
Ach15g07070DH	pentatricopeptide repeat-containing protein At3g12770-like	Pentatricopeptide repeat
Ach15g07080DH	pentatricopeptide repeat-containing protein At2g33760-like	Pentatricopeptide repeat:Tetratricopeptide-like helical domain
Ach15g07090DH	kinesin-like protein KIN-5C	Kinesin motor domain:Kinesin motor domain, conserved site:P-loop containing nucleoside triphosphate hydrolase
Ach15g07100DH	V-type proton ATPase subunit H-like	ATPase, V1 complex, subunit H:ATPase, V1 complex, subunit H, C-terminal:Armadillo:Armadillo-like helical:Armadillo-type fold
Ach15g07130DH	rho GTPase-activating protein 5-like	4'-phosphopantetheinyl transferase superfamily:CRIB domain:Rho GTPase activation protein:Rho GTPase-activating protein domain
Ach15g07140DH	uncharacterized protein LOC114263780	None
Ach15g07150DH	replication protein A 14 kDa subunit B	Nucleic acid-binding, OB-fold:Replication factor A protein 3
Ach15g07280DH	60S acidic ribosomal protein P2-like, partial	None
Ach15g07290DH	monodehydroascorbate reductase	FAD/NAD(P)-binding domain
Ach15g07300DH	BTB/POZ domain-containing protein FBL11 isoform X1	BTB/Kelch-associated:BTB/POZ domain:Kelch repeat and BTB domain-containing protein 8:Leucine-rich repeat domain, L domain-like:Leucine-rich repeat, cysteine-containing subtype:SKP1/BTB/POZ domain
Ach15g14330DH	myosin-11-like	Dilute domain:IQ motif, EF-hand binding site:Myosin head, motor domain:Myosin, N-terminal, SH3-like:P-loop containing nucleoside triphosphate hydrolase:Protein of unknown function DUF604
Ach15g14780DH	reticulon-like protein B4	Reticulon
Ach15g14790DH	calcium-dependent protein kinase 1-like	ATPase, AAA-type, core:CAAX amino terminal protease:EF-Hand 1, calcium-binding site:EF-hand domain:EF-hand domain pair:P-loop containing nucleoside triphosphate hydrolase:Protein kinase domain:Protein kinase, ATP binding site:Protein kinase-like domain:Serine/threonine-protein kinase, active site
Ach15g15080DH	PREDICTED: NAD(P)H-quinone oxidoreductase subunit S, chloroplastic	NADH dehydrogenase-like complex, subunit S
Ach15g15090DH	uncharacterized protein LOC114283661	Nucleoside diphosphate kinase:Nucleoside diphosphate kinase, active site:Nucleoside diphosphate kinase-like domain
Ach06g00590DH	uncharacterized protein LOC120007127	None
Ach06g00600DH	serine/threonine protein phosphatase 2A 57 kDa regulatory subunit B&apos; beta isoform-like	Armadillo-like helical:Armadillo-type fold:Protein phosphatase 2A, regulatory B subunit, B56
Ach06g00610DH	uncharacterized protein LOC114311677 isoform X1	Preprotein translocase subunit SecE:Protein translocase complex, SecE/Sec61-gamma subunit
Ach06g00620DH	transportin-1-like isoform X1	Armadillo-like helical:Armadillo-type fold:HEAT repeat:Importin-beta, N-terminal domain
Ach06g00630DH	pectinesterase-like	Pectin lyase fold:Pectin lyase fold/virulence factor:Pectinesterase, Asp active site:Pectinesterase, Tyr active site:Pectinesterase, catalytic
Ach06g00640DH	uncharacterized protein LOC114286248	ATPase, F1/V1 complex, beta/alpha subunit, C-terminal:ATPase, F1/V1/A1 complex, alpha/beta subunit, N-terminal domain:ATPase, F1/V1/A1 complex, alpha/beta subunit, nucleotide-binding domain:Amine oxidase:FAD/NAD(P)-binding domain:P-loop containing nucleoside triphosphate hydrolase
Ach03g00150DH	PREDICTED: putative serine/threonine-protein kinase isoform X1	PIN domain-like:Protein kinase domain:Protein kinase-like domain:Serine-threonine/tyrosine-protein kinase, catalytic domain:Serine/threonine-protein kinase, active site:rRNA-processing protein Fcf1/Utp23
Ach03g00160DH	uncharacterized protein LOC121252923 isoform X1	Protein of unknown function DUF3754
Ach03g00170DH	uncharacterized protein LOC114290061	Protein of unknown function DUF3754
Ach03g00180DH	uncharacterized protein LOC114289890 isoform X2	Nuclear factor related to kappa-B-binding protein
Ach03g00230DH	histone-lysine N-methyltransferase, H3 lysine-9 specific SUVH4-like	Histone H3-K9 methyltransferase, plant:PUA-like domain:Post-SET domain:Pre-SET domain:SET domain:SRA-YDG
Ach03g00240DH	sialyltransferase-like protein 1	Light regulated Lir1
Ach03g00250DH	coiled-coil domain-containing protein 86-like	Cgr1-like:Coiled-coil domain-containing protein 86
Ach03g00260DH	aspartokinase 2, chloroplastic-like	ACT domain:Aspartate kinase domain:Aspartate kinase, conserved site:Aspartate/glutamate/uridylate kinase
Ach03g00270DH	transcription factor ICE1	Myc-type, basic helix-loop-helix (bHLH) domain
Ach03g00280DH	uncharacterized protein LOC114315871 isoform X1	Histidine phosphatase superfamily:Histidine phosphatase superfamily, clade-1:Uncharacterised conserved protein UCP036920, phosphoglycerate mutase, plant X4/Y4
Ach03g00290DH	mitochondrial phosphate carrier protein 3, mitochondrial	Mitochondrial carrier domain:Mitochondrial substrate/solute carrier
Ach03g08300DH	transcription factor bHLH110 isoform X2	Myc-type, basic helix-loop-helix (bHLH) domain
Ach03g08310DH	actin-depolymerizing factor 2	ADF-H/Gelsolin-like domain:ADF/Cofilin:Actin-depolymerising factor homology domain
Ach03g08320DH	pentatricopeptide repeat-containing protein At2g39620	DYW domain:Pentatricopeptide repeat:Tetratricopeptide-like helical domain
Ach03g08330DH	None	None
Ach03g08340DH	elongator complex protein 1 isoform X1	Elongator complex subunit Iki3:WD40-repeat-containing domain:WD40/YVTN repeat-like-containing domain
Ach03g08350DH	LOW QUALITY PROTEIN: ACT domain-containing protein ACR9	ACT domain:Tetratricopeptide-like helical domain
Ach03g13040DH	pentatricopeptide repeat-containing protein At1g28690, mitochondrial-like	Pentatricopeptide repeat:Tetratricopeptide-like helical domain
Ach03g13050DH	uncharacterized protein LOC112324357	None
Ach03g13060DH	ATP-dependent zinc metalloprotease FTSH 11, chloroplastic/mitochondrial-like	AAA+ ATPase domain:ATPase, AAA-type, conserved site:ATPase, AAA-type, core:P-loop containing nucleoside triphosphate hydrolase:Peptidase M41:Peptidase, FtsH
Ach03g13070DH	abscisic acid receptor PYL8-like	Polyketide cyclase/dehydrase:START-like domain
Ach03g13080DH	probable trehalose-phosphate phosphatase 2 isoform X1	Alkaline phosphatase-like, alpha/beta/alpha:Alkaline-phosphatase-like, core domain:HAD-like domain:HAD-superfamily hydrolase, subfamily IIB:Trehalose-phosphatase:Type I phosphodiesterase/nucleotide pyrophosphatase/phosphate transferase
Ach03g13090DH	probable protein phosphatase 2C 76	PPM-type phosphatase domain:PPM-type phosphatase, divalent cation binding:Protein phosphatase 2C family
Ach03g13130DH	LEAF RUST 10 DISEASE-RESISTANCE LOCUS RECEPTOR-LIKE PROTEIN KINASE-like 2.1 isoform X1	Protein kinase domain:Protein kinase, ATP binding site:Protein kinase-like domain:Serine/threonine-protein kinase, active site:Wall-associated receptor kinase, galacturonan-binding domain
Ach03g13140DH	rust resistance kinase Lr10-like	Protein kinase domain:Protein kinase, ATP binding site:Protein kinase-like domain:Serine/threonine-protein kinase, active site:Wall-associated receptor kinase, galacturonan-binding domain
Ach03g13150DH	rust resistance kinase Lr10-like	Protein kinase, ATP binding site:Protein kinase-like domain
Ach03g21390DH	cell division cycle 20.2, cofactor of APC complex-like	Anaphase-promoting complex subunit 4, WD40 domain:P-loop containing nucleoside triphosphate hydrolase:Quinoprotein alcohol dehydrogenase-like superfamily:Small GTP-binding protein domain:Small GTPase superfamily, ARF type:Small GTPase superfamily, ARF/SAR type:The WD repeat Cdc20/Fizzy family:WD40 repeat:WD40 repeat, conserved site:WD40-repeat-containing domain:WD40/YVTN repeat-like-containing do…
Ach03g21400DH	protein EXPORTIN 1A-like	Armadillo-like helical:Armadillo-type fold:CRM1 C-terminal domain:Exportin-1/Importin-beta-like:Importin-beta, N-terminal domain
Ach03g21410DH	PREDICTED: ER lumen protein-retaining receptor	ER lumen protein retaining receptor
AcDHch03g004390	NAD(P)-binding domain superfamily	NAD(P)-binding Rossmann-fold superfamily protein
AcDHch07g009220	P-loop containing nucleoside triphosphate hydrolase	Protein CHROMATIN REMODELING like
AcDHch09g009640	none	hypothetical protein Acr_19g0007490
AcDHch09g010920	Ribosomal protein L27	ribosomal protein L27 family protein
AcDHch10g011320	Serine-threonine/tyrosine-protein kinase, catalytic domain	Serine/threonine-protein kinase
AcDHch10g011330	Aspartic peptidase domain superfamily	eukaryotic aspartyl protease family protein
AcDHch10g011960	TFIIS/LEDGF domain superfamily	hypothetical protein CEY00_Acc11338
AcDHch10g017430	2Fe-2S ferredoxin-type iron-sulfur binding domain	ferredoxin-like
AcDHch11g009560	Peptidase C54	peptidase family C54 protein
AcDHch11g016400	none	PAP-specific phosphatase HAL2-like
AcDHch13g015480	Zinc finger C2H2 superfamily	hypothetical protein Acr_13g0012440
AcDHch13g015870	Zinc finger, GRF-type	uncharacterized protein LOC114293688
AcDHch15g008250	Chloramphenicol acetyltransferase-like domain superfamily	HXXXD-type acyl-transferase family protein
AcDHch15g019610	NAD(P)-binding domain	Protein plastid transcriptionally active 16 like
AcDHch16g005790	Zinc finger, Dof-type	Dof zinc finger protein like
AcDHch19g009510	none	none
AcDHch19g017510	Cysteine alpha-hairpin motif superfamily	hypothetical protein C3L33_21247, partial
AcDHch22g008570	Translin family	Translin like
AcDHch23g004280	DVL	Glutamine--fructose-6-phosphate aminotransferase
AcDHch24g011460	Germin	hypothetical protein Acr_24g0009940
AcDHch24g019490	none	Galactose oxidase/kelch repeat superfamily protein
AcDHch27g015130	none	none
AcDHch29g010840	CLAVATA3/ESR (CLE)-related protein 9/10/11/12/13	CLE10p like

## Sheet: Table S6
Supplementary Table 6. Gene families specific to LG or MG1.					1
Group	Gene family	Genes
LG-specific	OG0016681	Aa26Bg102483 Aa28Bg112352 AaLCAc02p01g01509 AaLCAc06p07g07840 AaLCAc11p06g15063 AaLCAc14p07g19454 AaLCAc17p07g24013 AaLCAc24p01g34183 AaMch05g006260 AaMch10g009280 AaMch13g007720 Aach11g006030.1 Aach24g008820.1 Aach24g010580.1 Apoch11g008580.1
LG-specific	OG0022090	Aa23Bg83417 AaLCAc23p05g32450 AaLCAc23p05g32454 AaLCAc23p06g32478 AaLCch23g010150 AaLCch23g010460 Aach23g032930.1 Aach23g032960.1 Aach23g032990.1 Aach23g033020.1 Aach23g033050.1 Apoch23g027320.1
LG-specific	OG0023734	Aa3Bg129295 AaLCAc03p18g04336 AaLCAc03p18g04337 Aach03g010980.1 Aach03g020360.1 Aach03g020370.1 Aach23g027450.1 Aach23g027460.1 Apoch23g022190.1
LG-specific	OG0024521	Aa6Bg145968 AaLCAc06p05g07727 AaMch06g016440 Aach06g008800.1 Aach18g004290.1 Apoch06g008280.1 Apoch16g016130.1 Apoch23g004020.1
LG-specific	OG0025319	AaLCch29g004800 AaLCch29g016340 AaMch29g016080 Aach02g008890.1 Aach29g004850.1 Aach29g016390.1 Apoch29g015770.1
LG-specific	OG0025374	Aa17Bg43164 AaLCch05g012720 Aach05g017080.1 Apoch01g016240.1 Apoch05g005100.1 Apoch05g008390.1 Apoch17g015410.1
LG-specific	OG0025412	Aa8Bg156884 Aa8Bg156888 Aa8Bg156890 Aa8Bg156892 AaLCAc08p00g10464 Aach08g022030.1 Apoch23g007140.1
LG-specific	OG0025425	Aa16Bg36013 AaLCAc09p13g12989 AaLCAc16p08g22145 Aach09g013350.1 Aach16g016390.1 Apoch19g004080.1 Apoch27g016430.1
LG-specific	OG0026383	Aa3Bg129353 AaLCch03g019390 Aach03g019730.3 Aach22g016840.2 Apoch03g018310.3 Apoch18g018220.2
LG-specific	OG0026387	AaLCch03g023980 AaLCch03g023990 AaMch03g007060 Aach03g023970.1 Aach03g023980.1 Apoch03g022290.1
LG-specific	OG0026452	Aa7Bg151467 AaLCch07g013180 Aach07g015400.1 Aach10g006170.1 Apoch07g011720.1 Apoch10g006010.1
LG-specific	OG0026479	AaLCch08g009840 AaLCch08g009850 AaMch08g010880 Aach08g017880.1 Aach08g017890.1 Apoch15g014550.1
LG-specific	OG0026587	Aa15Bg29592 AaLCAc15p06g20775 AaLCAc15p06g20776 AaLCch15g008530 Aach15g008230.1 Apoch15g008460.1
LG-specific	OG0026661	Aa20Bg67610 AaLCAc20p19g29337 AaLCch20g017510 Aach20g019210.1 Aach20g019250.1 Apoch20g016900.1
LG-specific	OG0027630	AaLCAc03p09g03745 AaMch15g018900 Aach03g004030.1 Aach15g005440.1 Apoch14g008200.1
LG-specific	OG0027721	Aa11Bg07049 AaLCAc11p15g15593 Aach08g004640.1 Aach11g014320.1 Apoch08g004580.1
LG-specific	OG0027744	AaLCch08g004210 AaLCch15g018750 AaMch08g004330 Aach08g022150.1 Apoch08g021890.1
LG-specific	OG0027751	Aa9Bg164267 AaLCAc09p09g12738 AaMch01g007320 Aach09g011470.1 Apoch09g011320.1
LG-specific	OG0027781	Aa11Bg06425 Aa11Bg06426 AaLCAc11p03g14895 Aach11g004030.1 Apoch11g006750.1
LG-specific	OG0027809	AaLCAc12p03g16149 AaMch12g007120 Aach12g017060.1 Apoch12g014490.1 Apoch12g014500.1
LG-specific	OG0027815	Aa13Bg17821 AaLCch13g012510 Aach13g014570.1 Aach23g008850.1 Apoch13g013910.1
LG-specific	OG0027876	Aa28Bg112471 AaLCch28g013020 Aach17g014490.2 Aach28g014050.1 Apoch28g012850.1
LG-specific	OG0027886	Aa18Bg48336 AaLCAc18p15g25789 AaLCAc18p15g25796 Aach18g009490.1 Apoch18g009590.1
LG-specific	OG0027912	AaLCch20g004570 AaMch20g004520 Aach20g004560.1 Aach20g004600.1 Apoch20g004460.1
LG-specific	OG0027943	Aa22Bg77131 AaLCAc22p18g31868 AaLCAc22p18g31869 Aach22g005050.1 Apoch22g005100.1
LG-specific	OG0027982	AaLCch23g015760 AaMch23g015880 Aach23g027440.1 Aach23g027470.1 Apoch23g022200.1
LG-specific	OG0028021	AaLCch25g016680 AaLCch25g016690 AaMch25g004480 Aach25g017290.1 Apoch23g013670.1
LG-specific	OG0029138	AaLCAc01p16g01079 AaMch01g016450 Aach01g007950.1 Apoch01g007410.1
LG-specific	OG0029163	AaLCAc01p01g00070 AaMch01g004850 Aach01g019510.1 Apoch09g012600.1
LG-specific	OG0029196	Aa2Bg122842 AaLCch02g015980 Aach02g015720.1 Apoch02g014880.1
LG-specific	OG0029203	AaLCch03g004290 AaMch03g026390 Aach03g004270.1 Apoch03g004270.1
LG-specific	OG0029240	AaLCAc04p14g05587 AaMch04g008470 Aach04g008580.1 Apoch04g008030.1
LG-specific	OG0029254	Aa4Bg136435 AaLCch04g004610 Aach04g013720.1 Apoch04g012860.1
LG-specific	OG0029267	Aa5Bg140333 AaLCch05g010500 Aach05g008880.1 Apoch05g010640.1
LG-specific	OG0029278	Aa5Bg140189 AaLCAc05p09g06697 Aach05g016050.1 Apoch05g009300.1
LG-specific	OG0029280	Aa5Bg140151 AaLCAc05p10g06747 Aach05g016400.1 Apoch16g015310.1
LG-specific	OG0029304	Aa6Bg145530 AaLCAc06p15g08236 Aach06g013530.1 Apoch06g012480.1
LG-specific	OG0029315	Aa7Bg151989 AaLCch07g007280 Aach07g007040.1 Apoch07g006540.1
LG-specific	OG0029317	Aa7Bg151876 AaLCAc07p04g09270 Aach07g008180.1 Apoch07g007660.1
LG-specific	OG0029323	AaLCch07g011290 AaMch07g012710 Aach07g010830.1 Apoch06g010680.1
LG-specific	OG0029372	Aa9Bg164511 AaLCAc09p05g12506 Aach09g008890.1 Apoch09g008630.1
LG-specific	OG0029386	AaLCch10g004470 AaMch10g018190 Aach10g004390.1 Apoch10g004290.1
LG-specific	OG0029446	Aa12Bg11735 AaLCAc12p13g16653 Aach12g012040.1 Apoch12g010460.1
LG-specific	OG0029470	AaLCch13g015050 AaMch13g012070 Aach13g012050.1 Apoch13g011510.1
LG-specific	OG0029477	AaLCch13g008600 AaMch13g018810 Aach13g018640.1 Apoch23g021290.1
LG-specific	OG0029484	AaLCAc14p18g20228 AaMch14g005420 Aach14g005460.1 Apoch20g005180.1
LG-specific	OG0029491	Aa14Bg23626 AaLCAc14p14g19868 Aach14g009780.1 Apoch14g011770.1
LG-specific	OG0029509	Aa14Bg24224 AaLCch14g006840 Aach14g016090.1 Apoch14g006090.1
LG-specific	OG0029527	AaLCAc15p05g20692 AaMch15g016940 Aach15g007500.1 Apoch15g007860.1
LG-specific	OG0029545	Aa15Bg29111 AaLCAc15p11g21141 Aach15g018530.1 Apoch15g013400.1
LG-specific	OG0029554	Aa16Bg35116 AaLCch16g014860 Aach16g006970.1 Apoch16g006640.1
LG-specific	OG0029574	Aa17Bg42115 AaLCAc17p19g24740 Aach17g004670.1 Apoch17g004620.1
LG-specific	OG0029616	Aa18Bg47642 AaLCch18g007390 Aach18g017120.1 Apoch18g016020.1
LG-specific	OG0029622	Aa19Bg55392 AaLCch19g004960 Aach19g004390.1 Apoch19g004840.1
LG-specific	OG0029644	AaLCAc20p08g28677 AaMch20g011580 Aach20g011710.1 Apoch25g004980.1
LG-specific	OG0029684	Aa22Bg77284 AaLCAc22p16g31737 Aach22g006780.1 Apoch22g006630.1
LG-specific	OG0029687	AaLCAc22p12g31557 AaMch22g007970 Aach22g007370.1 Apoch09g010450.2
LG-specific	OG0029694	Aa22Bg77911 AaLCAc22p05g31068 Aach22g013730.1 Apoch22g012870.1
LG-specific	OG0029710	Aa19Bg54560 AaLCch19g012130 Aach23g014490.1 Apoch19g012490.1
LG-specific	OG0029729	Aa23Bg83957 AaLCAc23p12g32993 Aach23g026710.1 Apoch23g020310.1
LG-specific	OG0029738	AaLCch23g010710 AaMch23g010650 Aach23g032710.1 Apoch23g027140.1
LG-specific	OG0029757	Aa24Bg91153 AaLCch24g010690 Aach24g007880.1 Apoch24g009890.1
LG-specific	OG0029779	Aa25Bg96969 AaLCch25g004800 Aach25g005030.1 Apoch25g004850.1
LG-specific	OG0029803	Aa25Bg96100 AaLCch25g013930 Aach25g014640.1 Apoch25g013800.1
LG-specific	OG0029809	AaLCch06g012640 AaMch06g012340 Aach26g005240.1 Apoch23g022770.1
LG-specific	OG0029814	Aa26Bg102222 AaLCch26g006830 Aach26g007290.1 Apoch23g005530.1
LG-specific	OG0029854	Aa27Bg107820 AaLCch27g006160 Aach27g018090.1 Apoch27g015440.1
LG-specific	OG0029855	Aa27Bg107825 AaLCch27g006100 Aach27g018140.1 Apoch27g015490.1
LG-specific	OG0029859	Aa28Bg113312 AaLCAc28p01g39641 Aach28g004390.1 Apoch06g012250.1
LG-specific	OG0029862	Aa28Bg113190 AaLCAc28p02g39754 Aach28g005860.1 Apoch17g015340.1
LG-specific	OG0029863	Aa28Bg113018 AaLCAc28p05g39981 Aach28g006300.1 Apoch16g004710.1
LG-specific	OG0029884	Aa29Bg118327 AaLCAc26p17g38031 Aach29g014620.1 Apoch20g009310.1
LG-specific	OG0029890	Aa29Bg118507 AaLCch29g016450 Aach29g016550.1 Apoch29g005400.1
LG-specific	OG0029893	Aa29Bg118604 AaLCch29g017570 Aach29g017720.1 Apoch29g004370.1
MG1-specific	OG0023690	AeMch12g011150 AeMch16g005590 AeMch27g007270 AlKYch02g006190 AlKYch03g019100 AlKYch17g011080 AlKYch19g023800 MHch12g011550.1 ZJch12g011350.1 ZJch16g015620.1
MG1-specific	OG0026283	AeMch03g016230 AeMch07g004200 AlKYch03g014770 AlKYch07g019320 MHch17g014770.1 ZJch03g016930.1 ZJch17g014830.1
MG1-specific	OG0026284	AeMch03g019180 AeMch03g019250 AeMch03g019330 AlKYch13g016620 MHch03g019290.2 ZJch03g018830.1 ZJch03g019190.1
MG1-specific	OG0026285	AeMch03g019290 AeMch03g019370 AlKYch03g012370 Alf05g05140KY MHch03g019330.1 ZJch03g019150.1 ZJch03g019220.1
MG1-specific	OG0026288	AeMch05g004060 AeMch27g008910 AlKYch05g018960 MHch05g017510.1 MHch27g011820.1 ZJch05g017000.2 ZJch27g011810.1
MG1-specific	OG0026293	AeMch08g014930 AeMch08g014940 AlKYch08g014630 MHch08g012640.1 MHch08g012660.1 ZJch08g013140.1 ZJch08g013160.1
MG1-specific	OG0026297	AeMch09g006760 AeMch25g004580 AlKYch09g015690 MHch09g006850.1 MHch25g004210.1 MHch25g004800.1 ZJch09g006790.1
MG1-specific	OG0027536	AeMch27g013020 AeMch27g013030 AlKYch27g008460 MHch27g007920.1 MHch27g007930.1 ZJch27g007970.1
MG1-specific	OG0028910	AeMch01g011540 AlKYch01g011910 MHch01g012650.1 MHun015g021410.1 ZJch01g012130.1
MG1-specific	OG0028911	AeMch01g011730 AlKYch01g012080 MHch01g012490.1 MHch09g006180.1 ZJch01g011980.1
MG1-specific	OG0028913	AeMch01g016610 AlKYch01g016800 MHch01g008080.1 MHch01g008280.1 ZJch01g007740.1
MG1-specific	OG0028922	AeMch03g015790 AlKYch03g015270 MHch03g017040.1 MHun006g017290.1 ZJch03g016560.1
MG1-specific	OG0028933	AeMch05g015010 AlKYch05g007920 MHch05g007620.1 MHch05g007730.1 ZJch05g007240.1
MG1-specific	OG0028934	AeMch05g015020 AlKYch05g007910 MHch05g007610.1 MHch05g007720.1 ZJch05g007230.1
MG1-specific	OG0028943	AeMch08g008210 AlKYch08g008190 MHch08g001080.1 MHch08g018630.1 ZJch08g019130.1
MG1-specific	OG0028946	AeMch08g016370 AlKYch08g016100 AlKYch08g016130 MHch08g011390.1 ZJch08g011910.1
MG1-specific	OG0028947	AeMch08g017220 AlKYch08g017070 MHch08g010750.1 MHch08g010780.1 ZJch08g011250.1
MG1-specific	OG0028952	AeMch10g009630 AlKYch10g013420 AlKYch10g013460 MHch10g009320.1 ZJch10g008690.1
MG1-specific	OG0028959	AeMch11g016680 AlKYch11g016970 MHch11g016330.1 MHch11g016640.1 ZJch11g015660.1
MG1-specific	OG0028970	AeMch14g018420 AeMch14g018440 AlKYch14g005080 MHch14g004940.1 ZJch14g005070.1
MG1-specific	OG0028972	AeMch15g012150 AlKYch15g012520 MHch14g017740.1 MHch15g011440.1 ZJch15g011580.1
MG1-specific	OG0028975	AeMch16g004620 AlKYch26g009230 AlKYch28g009290 MHch16g016820.2 ZJch16g016550.2
MG1-specific	OG0028976	AeMch16g005550 AlKYch16g016870 MHch16g015990.1 MHun024g024190.1 ZJch16g015700.1
MG1-specific	OG0028978	AeMch16g006520 AlKYch18g014230 MHch16g015810.1 MHun003g014520.1 ZJch16g014810.1
MG1-specific	OG0028984	AeMch16g017540 AlKYch16g004800 MHch16g004910.1 MHch16g004980.1 ZJch16g004840.1
MG1-specific	OG0028985	AeMch17g011570 AlKYch17g010710 AlKYch17g010740 MHch17g010010.1 ZJch17g010040.1
MG1-specific	OG0028990	AeMch18g010500 AlKYch18g010410 MHch03g011510.1 MHch18g013710.1 ZJch18g013230.1
MG1-specific	OG0029000	AeMch19g005170 AlKYch06g006590 AlKYch19g022570 MHch19g005160.1 ZJch19g005170.1
MG1-specific	OG0029012	AeMch22g007800 AlKYch22g014370 MHch22g013620.1 MHch22g013770.1 ZJch22g013400.1
MG1-specific	OG0029038	AeMch27g005300 AlKYch27g017180 MHch02g010420.1 MHch27g015590.1 ZJch27g015810.2
MG1-specific	OG0030988	AeMch01g015030 AlKYch01g015370 MHch01g009660.1 ZJch01g009140.1
MG1-specific	OG0030990	AeMch01g020320 AlKYch01g020550 MHch01g004200.1 ZJch01g004190.1
MG1-specific	OG0030994	AeMch02g013010 AlKYch02g011360 MHch02g013100.2 ZJch02g011790.1
MG1-specific	OG0030996	AeMch02g014610 AlKYch02g009640 MHch02g014620.2 ZJch02g013310.1
MG1-specific	OG0031001	AeMch03g009120 AlKYch03g022160 MHch03g010410.1 ZJch03g010140.1
MG1-specific	OG0031003	AeMch03g012820 AlKYch03g018470 MHch03g014190.2 ZJch03g013590.5
MG1-specific	OG0031007	AeMch03g016290 AlKYch03g014710 MHch03g017370.1 ZJch03g016970.1
MG1-specific	OG0031008	AeMch03g016430 AlKYch03g014420 MHch03g017490.1 ZJch03g017110.1
MG1-specific	OG0031009	AeMch03g016440 AlKYch03g014430 MHch03g017500.1 ZJch03g017120.1
MG1-specific	OG0031011	AeMch03g016960 AlKYch03g014130 MHch03g017940.1 ZJch03g017570.1
MG1-specific	OG0031016	AeMch03g019680 AlKYch03g012040 MHch03g019650.1 ZJch03g019520.1
MG1-specific	OG0031019	AeMch03g023930 AlKYch03g007450 MHch03g023790.2 ZJch03g023610.1
MG1-specific	OG0031023	AeMch03g024810 AlKYch03g006400 MHch03g024710.1 ZJch03g024390.1
MG1-specific	OG0031024	AeMch04g004370 AlKYch04g014590 MHch04g012410.1 ZJch04g013700.1
MG1-specific	OG0031025	AeMch04g005680 AlKYch04g013070 MHch04g011340.1 ZJch04g012620.1
MG1-specific	OG0031026	AeMch04g005700 AlKYch24g004700 MHch04g011330.1 ZJch04g012610.1
MG1-specific	OG0031027	AeMch04g014280 AlKYch21g004740 MHch04g004680.1 ZJch04g004660.1
MG1-specific	OG0031029	AeMch05g004580 AlKYch05g018440 MHch05g017150.1 ZJch05g016600.1
MG1-specific	OG0031033	AeMch05g011670 AlKYch05g011180 MHch05g010820.1 ZJch05g010140.1
MG1-specific	OG0031036	AeMch05g012870 AlKYch05g009900 MHch05g009550.1 ZJch05g009020.1
MG1-specific	OG0031037	AeMch05g014480 AlKYch05g008460 MHch05g008250.2 ZJch05g007710.1
MG1-specific	OG0031038	AeMch05g014600 AlKYch05g008330 MHch05g008130.1 ZJch05g007590.1
MG1-specific	OG0031040	AeMch05g018090 AlKYch05g004430 MHch05g004290.1 ZJch05g004280.1
MG1-specific	OG0031042	AeMch06g007110 AlKYch06g019060 MHch06g006670.2 ZJch06g006670.1
MG1-specific	OG0031044	AeMch06g009900 AlKYch06g016440 MHch06g009090.1 ZJch06g009160.1
MG1-specific	OG0031046	AeMch06g010480 AlKYch06g015770 MHch06g009710.1 ZJch06g009550.1
MG1-specific	OG0031049	AeMch06g017990 AlKYch06g007860 MHch06g016210.1 ZJch06g016700.1
MG1-specific	OG0031053	AeMch07g004100 AlKYch10g012150 MHch07g004090.1 ZJch07g004080.1
MG1-specific	OG0031058	AeMch07g016210 AlKYch07g006850 MHch07g016310.1 ZJch07g015580.1
MG1-specific	OG0031059	AeMch08g005910 AlKYch08g005990 MHch08g020630.1 ZJch08g021310.1
MG1-specific	OG0031063	AeMch08g012940 AlKYch08g012670 MHch08g014640.1 ZJch08g014990.1
MG1-specific	OG0031072	AeMch09g012310 AlKYch09g010270 MHch09g011760.1 ZJch09g011700.2
MG1-specific	OG0031075	AeMch10g004210 AlKYch10g018920 MHch10g004110.1 ZJch10g004170.1
MG1-specific	OG0031076	AeMch10g010200 AlKYch10g012900 MHch10g009890.1 ZJch10g009320.1
MG1-specific	OG0031081	AeMch10g017440 AlKYch10g005690 MHch10g015710.1 ZJch10g015820.1
MG1-specific	OG0031082	AeMch10g018050 AlKYch10g005120 MHch10g016300.1 ZJch10g016390.1
MG1-specific	OG0031083	AeMch11g004880 AlKYch11g004790 MHch11g004720.2 ZJch11g004770.1
MG1-specific	OG0031084	AeMch11g006540 AlKYch11g006480 MHch11g006330.1 ZJch11g006280.1
MG1-specific	OG0031090	AeMch11g009790 AlKYch11g009870 MHch11g009540.1 ZJch11g009300.1
MG1-specific	OG0031091	AeMch11g009960 AlKYch11g010040 MHch11g009680.1 ZJch11g009440.1
MG1-specific	OG0031096	AeMch11g016760 AlKYch11g017040 MHch11g016570.1 ZJch11g015710.2
MG1-specific	OG0031100	AeMch12g010610 AlKYch12g010530 MHch12g012130.1 ZJch12g011950.1
MG1-specific	OG0031101	AeMch12g011020 AlKYch12g011400 MHch12g011620.1 ZJch12g011400.1
MG1-specific	OG0031103	AeMch12g019130 AlKYch12g019570 MHch12g004130.1 ZJch12g004120.1
MG1-specific	OG0031108	AeMch13g022310 AlKYch13g004610 MHch13g004560.1 ZJch13g004560.1
MG1-specific	OG0031113	AeMch14g009540 AlKYch14g014050 MHch14g013810.1 ZJch14g013290.2
MG1-specific	OG0031115	AeMch14g010240 AlKYch14g013010 MHch14g013170.1 ZJch14g013030.1
MG1-specific	OG0031116	AeMch14g012410 AlKYch14g011020 MHch14g010920.1 ZJch14g010620.1
MG1-specific	OG0031118	AeMch14g014010 AlKYch14g009450 MHch14g009190.1 ZJch14g009110.1
MG1-specific	OG0031120	AeMch14g017060 AlKYch14g006470 MHch14g006230.1 ZJch14g006330.1
MG1-specific	OG0031122	AeMch15g006240 AlKYch15g018670 MHch15g005920.1 ZJch15g005980.1
MG1-specific	OG0031123	AeMch15g006840 AlKYch15g018090 MHch15g006430.1 ZJch15g006510.1
MG1-specific	OG0031124	AeMch15g009590 AlKYch15g015170 MHch15g008980.1 ZJch15g009180.1
MG1-specific	OG0031130	AeMch15g016380 AlKYch15g008230 MHch15g015540.1 ZJch15g015510.1
MG1-specific	OG0031131	AeMch15g019360 AlKYch15g005230 MHch15g018290.1 ZJch15g018260.1
MG1-specific	OG0031133	AeMch16g005290 AlKYch16g016910 MHch16g016190.1 ZJch16g015940.1
MG1-specific	OG0031134	AeMch16g005410 AlKYch16g017120 MHch16g016060.1 ZJch16g015820.1
MG1-specific	OG0031141	AeMch16g015830 AlKYch16g006450 MHch16g006480.1 ZJch16g006300.1
MG1-specific	OG0031143	AeMch17g005180 AlKYch17g017390 MHch17g015940.1 ZJch17g016230.1
MG1-specific	OG0031146	AeMch17g010670 AlKYch17g011650 MHch17g010720.4 ZJch17g010810.1
MG1-specific	OG0031148	AeMch17g013550 AlKYch17g008660 MHch17g008300.1 ZJch17g008170.1
MG1-specific	OG0031149	AeMch17g013800 AlKYch17g008380 MHch17g008060.1 ZJch17g007940.1
MG1-specific	OG0031150	AeMch17g018010 AlKYch17g004040 MHch17g004040.1 ZJch17g004050.1
MG1-specific	OG0031154	AeMch18g013110 AlKYch18g013330 MHch18g010990.1 ZJch18g010850.1
MG1-specific	OG0031155	AeMch18g013550 AlKYch18g013760 MHch18g010550.1 ZJch18g010400.1
MG1-specific	OG0031158	AeMch18g015790 AlKYch18g015980 MHch18g008680.1 ZJch18g008500.1
MG1-specific	OG0031160	AeMch18g016300 AlKYch18g016480 MHch18g008170.1 ZJch18g008000.1
MG1-specific	OG0031165	AeMch19g004880 AlKYch19g022140 MHch19g004810.1 ZJch19g005060.1
MG1-specific	OG0031166	AeMch19g005230 AlKYch19g022420 MHch19g005240.1 ZJch19g005110.1
MG1-specific	OG0031168	AeMch19g005790 AlKYch19g022220 MHch19g005470.1 ZJch19g005380.1
MG1-specific	OG0031170	AeMch19g009470 AlKYch19g018290 MHch19g009190.1 ZJch19g008980.1
MG1-specific	OG0031173	AeMch19g015650 AlKYch19g011650 MHch19g015060.1 ZJch19g014780.1
MG1-specific	OG0031176	AeMch19g020280 AlKYch19g006900 MHch19g019520.1 ZJch19g019170.1
MG1-specific	OG0031178	AeMch20g011840 AlKYch20g012090 MHch20g011170.1 ZJch20g011050.1
MG1-specific	OG0031179	AeMch20g011850 AlKYch20g012130 MHch20g011180.1 ZJch20g011060.1
MG1-specific	OG0031180	AeMch20g012000 AlKYch20g012300 MHch20g011290.1 ZJch20g011170.1
MG1-specific	OG0031182	AeMch20g013110 AlKYch20g013540 MHch20g012260.1 ZJch20g012180.1
MG1-specific	OG0031185	AeMch20g015750 AlKYch20g016110 MHch20g014770.1 ZJch20g014680.1
MG1-specific	OG0031191	AeMch21g008450 AlKYch21g014440 MHch21g013370.1 ZJch21g013530.1
MG1-specific	OG0031192	AeMch21g009090 AlKYch21g013630 MHch21g012770.1 ZJch21g012910.1
MG1-specific	OG0031193	AeMch21g009320 AlKYch21g013500 MHch21g012560.1 ZJch21g012750.1
MG1-specific	OG0031194	AeMch21g010960 AlKYch21g011600 MHch21g011100.1 ZJch21g011160.1
MG1-specific	OG0031196	AeMch21g012770 AlKYch21g009820 MHch21g009470.1 ZJch21g009460.1
MG1-specific	OG0031205	AeMch23g010540 AlKYch23g010600 MHch23g018180.1 ZJch23g018440.1
MG1-specific	OG0031207	AeMch23g013870 AlKYch23g013900 MHch23g015090.1 ZJch23g015290.1
MG1-specific	OG0031208	AeMch23g017060 AlKYch23g017510 MHch23g011900.1 ZJch23g012160.1
MG1-specific	OG0031212	AeMch23g017700 AlKYch23g017820 MHch23g011590.1 ZJch23g011710.1
MG1-specific	OG0031214	AeMch23g018410 AlKYch23g018550 MHch23g010890.1 ZJch23g011080.1
MG1-specific	OG0031215	AeMch24g008570 AlKYch24g014750 MHch24g007900.2 ZJch24g008290.3
MG1-specific	OG0031216	AeMch24g010610 AlKYch24g012480 MHch24g009570.1 ZJch24g010140.1
MG1-specific	OG0031217	AeMch24g011070 AlKYch24g012370 MHch24g010110.1 ZJch24g010630.1
MG1-specific	OG0031219	AeMch24g011310 AlKYch24g012120 MHch24g010440.1 ZJch24g010820.1
MG1-specific	OG0031222	AeMch24g012900 AlKYch24g010530 MHun022g023660.1 ZJch24g012340.2
MG1-specific	OG0031225	AeMch25g004040 AlKYch25g017680 MHch25g004300.1 ZJch25g004060.1
MG1-specific	OG0031226	AeMch25g004230 AlKYch25g017580 MHch25g004480.1 ZJch25g004200.1
MG1-specific	OG0031228	AeMch25g005650 AlKYch25g016140 MHch25g005730.1 ZJch25g005500.1
MG1-specific	OG0031239	AeMch26g006800 AlKYch26g017540 MHch26g006610.1 ZJch26g006300.1
MG1-specific	OG0031241	AeMch26g011870 AlKYch26g012380 MHch26g011180.1 ZJch26g010920.1
MG1-specific	OG0031242	AeMch26g016600 AlKYch26g007390 MHch26g015600.2 ZJch26g015520.1
MG1-specific	OG0031245	AeMch27g004970 AlKYch27g018000 MHch27g015900.1 ZJch27g015970.1
MG1-specific	OG0031246	AeMch27g004990 AlKYch27g017610 MHch27g015880.1 ZJch27g015990.1
MG1-specific	OG0031247	AeMch27g005450 AlKYch27g017040 MHch27g015460.1 ZJch27g015660.1
MG1-specific	OG0031248	AeMch27g005530 AlKYch27g016950 MHch27g015380.1 ZJch27g015560.1
MG1-specific	OG0031249	AeMch27g005930 AlKYch27g016600 MHch27g014950.1 ZJch27g015170.1
MG1-specific	OG0031251	AeMch27g009430 AlKYch27g012200 MHch27g011330.2 ZJch27g011330.1
MG1-specific	OG0031254	AeMch27g012240 AlKYch27g009270 MHch27g008580.3 ZJch27g008660.4
MG1-specific	OG0031259	AeMch28g013620 AlKYch28g009620 MHch28g012820.1 ZJch28g013000.1
MG1-specific	OG0031265	AeMch29g009770 AlKYch29g009930 MHch29g009620.1 ZJch29g009380.1
MG1-specific	OG0031266	AeMch29g010020 AlKYch29g010180 MHch29g009820.1 ZJch29g009600.1
MG1-specific	OG0031267	AeMch29g012010 AlKYch29g012460 MHch29g011580.1 ZJch29g011270.1

## Sheet: Table S7
Supplementary Table 7. Gene families specific to male accessions.
Gene family	Genes	Note
OG0025599	Aa23Bg83040 Aach23g023300.2 Aach23g037350.2 Apoch23g011550.2 Aruch23g022340.1 RS040659.1 RS044125.1	unknown function
OG0026345	Aa1Bg61259 Aach01g010580.1 Aach09g009040.1 Apoch01g010170.1 Aruch09g009010.1 RS000516.1	unknown function
OG0027643	Aa3Bg129430 Aach03g018870.2 Apoch25g004070.1 Aruch04g013600.1 RS044829.1	homologous to FrBy

## Sheet: Table S8
Supplementary Table 8. The genome assemblies and third-generation sequencing data used for graph-based pan-genome construction.
Taxon	Accession name	Assembly applied	TGS data source	Group	Sex	Reference
A. arguta var. arguta	A. arguta 'LC2'	Yes	SRR24888632	Leiocarpae	Female	Zhang, F., Wang, Y., Lin, Y. et al. Haplotype-resolved genome assembly provides insights into evolutionary history of the Actinidia arguta tetraploid. Mol Horticulture. 2024;4:4. https://doi.org/10.1186/s43897-024-00083-6
A. arguta var. arguta	A. arguta 'M1'	Yes	Used, data was undisclosed.	Leiocarpae	Male	Lu XM, Yu XF, Li GQ, et al. Genome assembly of autotetraploid Actinidia arguta highlights adaptive evolution and dissects important economic traits. Plant Commun. 2024;5:100856. doi:10.1016/j.xplc.2024.100856
A. arguta var. hypoleuca	A. arguta	Yes	DRR393521, DRR393522	Leiocarpae	Male	Akagi T, Varkonyi-Gasic E, Shirasawa K, et al. Recurrent neo-sex chromosome evolution in kiwifruit. Nat Plants. 2023;9(3):393-402. doi:10.1038/s41477-023-01361-9
A. polygama	A. polygama	Yes	DRR393523	Leiocarpae	Male	Akagi T, Varkonyi-Gasic E, Shirasawa K, et al. Recurrent neo-sex chromosome evolution in kiwifruit. Nat Plants. 2023;9(3):393-402. doi:10.1038/s41477-023-01361-9
A. chinensis var. chinensis	A. chinensis 'Russel'	Yes	SRR18664087,SRR18664088,SRR18664089,SRR18664090,SRR18664091,SRR18664092,SRR18664093,SRR18664103,SRR18664111,SRR18664112,SRR18664113,SRR18664114,SRR18664115	Maculatae	Male	Tahir J, Crowhurst R, Deroles S, et al. First chromosome-scale assembly and deep floral-bud transcriptome of a male kiwifruit. Front Genet. 2022;13:852161. doi:10.3389/fgene.2022.852161
A. chinensis var. chinensis	A. chinensis 'Hongyang'	Yes	SRR21031553	Maculatae	Female	Yue J, Chen Q, Wang Y, et al. Telomere-to-telomere and gap-free reference genome assembly of the kiwifruit Actinidia chinensis. Hortic Res. 2022;10(2):uhac264. doi:10.1093/hr/uhac264
A. chinensis var. chinensis	A. chinensis 'Donghong'	Yes	Not used	Maculatae	Female	Han X, Zhang Y, Zhang Q, et al. Two haplotype-resolved, gap-free genome assemblies for Actinidia latifolia and Actinidia chinensis shed light on the regulatory mechanisms of vitamin C and sucrose metabolism in kiwifruit. Mol Plant. 2023;16(2):452-470. doi:10.1016/j.molp.2022.12.022
A. chinensis var. chinensis	A. chinensis 'H0809'	No	SRR24236049	Maculatae	Male	Yue J, Chen Q, Zhan S, et al. Origin and evolution of the kiwifruit Y chromosome. Plant Biotechnol J. 2024, 22: 287-289.
A. eriantha	A. eriantha	Yes	Used, data was undisclosed.	Maculatae	Female	Yao X, Wang S, Wang Z, et al. The genome sequencing and comparative analysis of a wild kiwifruit Actinidia eriantha. Mol Horticulture. 2022; 2:13. doi:10.1186/s43897-022-00034-z
A. eriantha	A. eriantha 'Midao31'	Yes	SRR22412352	Maculatae	Female	Wang Y, Dong M, Wu Y, et al. Telomere-to-telomere and haplotype-resolved genome of the kiwifruit Actinidia eriantha. Mol Horticulture. 2023; 3:4. doi:10.1186/s43897-023-00052-5
A. eriantha	A. eriantha 'Blank'	No	SRR24236048	Maculatae	Male	Yue J, Chen Q, Zhan S, et al. Origin and evolution of the kiwifruit Y chromosome. Plant Biotechnol J. 2024, 22: 287-289.
A. latifolia var. latifolia	A. latifolia	Yes	CRR810827	Maculatae	Female	Han X, Zhang Y, Zhang Q, et al. Two haplotype-resolved, gap-free genome assemblies for Actinidia latifolia and Actinidia chinensis shed light on the regulatory mechanisms of vitamin C and sucrose metabolism in kiwifruit. Mol Plant. 2023;16(2):452-470. doi:10.1016/j.molp.2022.12.022
A. hemsleyana	A. hemsleyana	Yes	CRR794241	Maculatae	Female	Yu X, Qin M, Qu M, et al. Genomic analyses reveal dead-end hybridization between two deeply divergent kiwifruit species rather than homoploid hybrid speciation. Plant J. 2023; 115:1528-1543. doi: 10.1111/tpj.16336
A. rufa	A. rufa	Yes	DRR393524	Maculatae	Male	Akagi T, Varkonyi-Gasic E, Shirasawa K, et al. Recurrent neo-sex chromosome evolution in kiwifruit. Nat Plants. 2023;9(3):393-402. doi:10.1038/s41477-023-01361-9
A. zhejiangenisis	A. zhejiangenisis	No	CRR794240	Maculatae	Female	Yu X, Qin M, Qu M, et al. Genomic analyses reveal dead-end hybridization between two deeply divergent kiwifruit species rather than homoploid hybrid speciation. Plant J. 2023; 115:1528-1543. doi: 10.1111/tpj.16336

## Sheet: Table S9
Supplementary Table 9. SV hotspot regions.
Chromosome	Start/bp	End/bp
1	540001	780000
1	1020001	1180000
1	2840001	3060000
1	3180001	3340000
1	3720001	3820000
1	4620001	4760000
1	4800001	4900000
1	6240001	6360000
1	9160001	9280000
1	12860001	13020000
1	13500001	13800000
1	13980001	14080000
1	15760001	15880000
1	16140001	16320000
1	16960001	17140000
1	17660001	17760000
1	18400001	18580000
1	18940001	19180000
1	19880001	19980000
1	20340001	20480000
1	21000001	21100000
2	1600001	1760000
2	3400001	3580000
2	3880001	4000000
2	8260001	8360000
2	10600001	10820000
2	13000001	13160000
2	13280001	13420000
2	14480001	14580000
2	15060001	15160000
2	16200001	16360000
2	16580001	16720000
2	16720001	16880000
2	17020001	17280000
2	17480001	17620000
2	18060001	18220000
3	140001	280000
3	320001	460000
3	1260001	1360000
3	1460001	1580000
3	1800001	1900000
3	2080001	2500000
3	2920001	3040000
3	3920001	4160000
3	5200001	5360000
3	5420001	5560000
3	5720001	5860000
3	6860001	6960000
3	7780001	7920000
3	15380001	15480000
3	15700001	15820000
3	18200001	18380000
3	18680001	18840000
3	20260001	20360000
3	21640001	21820000
3	21920001	22040000
3	22360001	22520000
3	22540001	22700000
3	23260001	23440000
3	25260001	25420000
3	26160001	26360000
3	26680001	26820000
4	700001	800000
4	1160001	1320000
4	1440001	1580000
4	3380001	3500000
4	3660001	3820000
4	3860001	3960000
4	4860001	5020000
4	5880001	5980000
4	6280001	6400000
4	7260001	7420000
4	7600001	7740000
4	8020001	8140000
4	11120001	11220000
5	2220001	2320000
5	3660001	3760000
5	4320001	4440000
5	4920001	5100000
5	14380001	14500000
5	14540001	14640000
5	14680001	14780000
5	15520001	15620000
5	16320001	16440000
5	16620001	16760000
5	17460001	17620000
5	17700001	17940000
5	18020001	18120000
5	18880001	19140000
5	19480001	19700000
5	19800001	19920000
6	320001	460000
6	2560001	2760000
6	2880001	3100000
6	3280001	3380000
6	3420001	3520000
6	4560001	4740000
6	4800001	5020000
6	6700001	6840000
6	7640001	7780000
6	8520001	8640000
6	9500001	9600000
6	16000001	16160000
6	16320001	16480000
6	17380001	17480000
6	18340001	18500000
6	19340001	19440000
6	19580001	19820000
7	2060001	2180000
7	11060001	11240000
7	11780001	12220000
7	12620001	12780000
7	13860001	13980000
7	14180001	14300000
7	14680001	14780000
7	14860001	14980000
7	15240001	15360000
7	15420001	15520000
7	16220001	16380000
7	16820001	17060000
7	17340001	17500000
7	18760001	18920000
7	19100001	19260000
7	20820001	21020000
8	640001	800000
8	1480001	1600000
8	2380001	2520000
8	2860001	3240000
8	3860001	3980000
8	4060001	4180000
8	5740001	5920000
8	5980001	6160000
8	6180001	6280000
8	6820001	7060000
8	7780001	7940000
8	8580001	8680000
8	9420001	9520000
8	18240001	18420000
8	21300001	21440000
8	22840001	23000000
8	23740001	23900000
8	24100001	24240000
8	24340001	24500000
8	24660001	24760000
8	24920001	25040000
8	25680001	25820000
8	25980001	26100000
8	26860001	26960000
8	27240001	27460000
8	27520001	27700000
9	480001	600000
9	940001	1080000
9	1080001	1200000
9	2980001	3080000
9	3920001	4120000
9	4460001	4660000
9	5760001	5880000
9	8300001	8440000
9	8920001	9020000
9	10120001	10220000
9	10380001	10480000
9	10860001	10960000
9	11180001	11420000
9	11700001	11800000
9	11940001	12040000
9	12260001	12380000
9	12440001	12540000
9	13000001	13100000
9	13240001	13440000
9	14120001	14240000
9	15060001	15160000
9	16380001	16580000
10	240001	460000
10	620001	900000
10	1080001	1200000
10	2020001	2120000
10	2220001	2320000
10	3300001	3420000
10	5440001	5540000
10	5640001	5800000
10	5840001	5940000
10	19660001	19780000
10	21020001	21120000
10	21540001	21660000
11	980001	1080000
11	1100001	1280000
11	1360001	1640000
11	2700001	2880000
11	2900001	3080000
11	3240001	3340000
11	3980001	4120000
11	4140001	4240000
11	9340001	9460000
11	10060001	10220000
11	12680001	12820000
11	13880001	14000000
11	14060001	14160000
11	15280001	15480000
12	420001	620000
12	860001	1000000
12	1220001	1320000
12	1340001	1500000
12	1580001	1700000
12	2060001	2160000
12	2240001	2340000
12	2660001	2760000
12	2960001	3080000
12	3420001	3520000
12	4780001	4940000
12	14900001	15060000
12	15840001	15940000
12	16620001	16800000
12	17140001	17260000
12	17460001	17640000
12	17920001	18040000
12	18320001	18420000
12	18560001	18660000
12	18780001	18900000
12	18900001	19080000
12	19220001	19520000
12	19980001	20100000
12	20860001	21020000
12	21200001	21300000
12	21480001	21600000
13	420001	520000
13	560001	660000
13	700001	820000
13	1420001	1600000
13	1740001	1860000
13	2680001	2840000
13	3020001	3200000
13	3700001	3820000
13	3860001	4260000
13	4400001	4580000
13	5400001	5540000
13	5780001	5960000
13	6200001	6380000
13	6600001	6760000
13	7220001	7440000
13	8420001	8640000
13	9440001	9540000
13	17580001	17920000
13	20260001	20360000
13	20600001	20700000
13	20980001	21200000
13	22300001	22420000
14	1880001	2120000
14	2200001	2300000
14	2960001	3120000
14	3560001	3680000
14	4120001	4220000
14	4860001	5020000
14	5320001	5440000
14	5600001	5760000
14	6180001	6320000
14	6360001	6500000
14	6540001	6660000
14	7260001	7440000
14	8840001	8960000
14	12880001	12980000
14	13860001	14020000
14	15100001	15220000
14	16040001	16140000
14	17060001	17200000
15	540001	780000
15	1260001	1620000
15	2680001	2860000
15	2900001	3060000
15	3280001	3400000
15	3520001	3700000
15	4200001	4300000
15	4360001	4460000
15	4560001	4660000
15	5160001	5260000
15	5360001	5540000
15	6500001	6600000
15	6740001	6880000
15	7580001	7700000
15	7900001	8000000
15	8000001	8300000
15	8780001	8960000
15	9280001	9380000
15	9500001	9660000
15	10380001	10500000
15	10500001	10680000
15	15360001	15720000
15	16300001	16440000
15	16680001	16800000
15	17660001	17780000
15	17840001	17940000
16	1040001	1200000
16	1320001	1560000
16	2160001	2420000
16	2600001	2780000
16	3620001	3780000
16	3940001	4040000
16	5000001	5100000
16	5240001	5340000
16	6080001	6200000
16	6320001	6420000
16	7380001	7600000
16	7780001	7880000
16	12060001	12180000
17	1840001	2000000
17	2500001	2600000
17	3060001	3220000
17	4760001	4860000
17	13900001	14000000
17	14260001	14360000
17	14960001	15060000
17	16380001	16500000
17	17620001	17720000
18	2860001	2960000
18	3640001	3760000
18	3900001	4080000
18	4260001	4360000
18	5440001	5620000
18	5820001	5920000
18	6000001	6100000
18	6740001	6840000
18	18520001	18640000
18	18880001	19060000
18	19480001	19660000
18	20300001	20440000
19	1880001	1980000
19	3080001	3200000
19	3280001	3440000
19	3640001	3760000
19	3760001	3860000
19	4160001	4380000
19	5360001	5460000
19	5640001	5800000
19	6900001	7100000
19	7120001	7220000
19	7560001	7740000
19	8540001	8780000
19	9820001	9920000
19	9940001	10060000
19	10680001	10800000
19	10860001	11200000
19	11400001	11540000
19	11680001	11840000
19	12180001	12280000
20	260001	440000
20	660001	800000
20	1040001	1220000
20	1560001	1760000
20	2060001	2160000
20	3320001	3420000
20	3620001	3760000
20	4040001	4180000
20	4480001	4660000
20	5140001	5320000
20	6240001	6340000
20	6720001	6880000
20	7340001	7460000
20	7780001	7900000
20	11460001	11560000
20	13600001	13760000
20	13860001	14000000
20	14040001	14140000
20	14220001	14340000
20	14420001	14580000
20	14940001	15040000
20	15660001	15880000
20	15900001	16020000
20	16020001	16180000
20	16640001	16880000
20	17220001	17340000
20	18040001	18140000
20	18240001	18340000
20	19100001	19240000
21	760001	860000
21	1680001	1820000
21	2280001	2520000
21	2780001	3020000
21	3600001	3700000
21	3880001	4000000
21	4060001	4200000
21	4360001	4580000
21	5300001	5400000
21	5740001	6100000
21	9680001	9820000
21	14180001	14280000
21	14360001	14460000
21	14580001	14760000
21	15720001	15840000
21	17140001	17240000
22	3260001	3380000
22	10080001	10200000
22	10580001	10700000
22	11420001	11520000
22	12300001	12440000
22	13960001	14140000
22	14180001	14280000
22	14340001	14440000
22	14460001	14640000
22	14920001	15020000
22	16100001	16380000
22	16440001	16680000
22	17400001	17500000
22	17580001	17780000
22	18580001	18680000
23	2520001	2800000
23	3020001	3120000
23	3220001	3320000
23	3440001	3600000
23	3640001	3780000
23	4500001	4680000
23	5060001	5280000
23	5360001	5520000
23	6880001	7060000
23	8400001	8520000
23	9480001	9580000
23	9620001	9740000
23	17140001	17280000
23	18060001	18260000
23	18580001	18760000
23	19080001	19180000
23	19900001	20000000
23	21160001	21280000
23	21400001	21580000
23	21640001	21780000
24	120001	280000
24	360001	520000
24	680001	820000
24	1180001	1420000
24	2980001	3120000
24	3380001	3540000
24	3620001	3880000
24	4040001	4140000
24	5300001	5420000
24	5480001	5660000
24	5940001	6060000
24	6260001	6380000
24	6460001	6600000
24	12140001	12240000
24	13240001	13420000
24	14060001	14160000
24	14660001	14860000
24	14920001	15040000
24	15280001	15380000
24	15400001	15580000
24	16000001	16100000
24	16800001	16900000
24	16900001	17000000
24	17160001	17360000
24	17520001	17620000
24	17840001	17980000
25	740001	960000
25	1540001	1640000
25	3360001	3500000
25	4340001	4500000
25	4860001	5080000
25	5100001	5220000
25	6060001	6240000
25	6920001	7020000
25	8240001	8380000
25	9300001	9400000
25	10020001	10120000
25	10440001	10580000
25	10800001	10980000
25	13360001	13520000
26	240001	360000
26	1500001	1660000
26	1920001	2060000
26	2780001	3020000
26	3740001	3900000
26	4480001	4580000
26	5000001	5140000
26	5320001	5520000
26	6580001	6740000
26	7100001	7220000
26	7320001	7500000
26	10000001	10100000
26	10140001	10240000
26	11540001	11660000
26	11940001	12040000
26	12140001	12300000
26	12900001	13000000
27	280001	380000
27	1020001	1120000
27	1440001	1540000
27	2100001	2260000
27	2760001	2920000
27	2920001	3080000
27	3980001	4100000
27	4560001	4720000
27	5460001	5560000
27	5620001	5720000
27	5760001	5900000
27	7340001	7440000
27	7620001	7720000
27	9500001	9620000
27	9880001	10000000
28	280001	400000
28	540001	720000
28	1140001	1300000
28	2220001	2320000
28	2920001	3020000
28	3080001	3200000
28	4260001	4380000
28	4420001	4560000
28	4680001	4780000
28	4940001	5100000
28	5820001	6000000
28	7320001	7420000
28	7980001	8080000
28	8140001	8340000
28	8960001	9080000
28	14640001	14760000
28	15400001	15500000
28	16700001	16840000
28	16980001	17160000
28	17820001	17920000
29	380001	680000
29	720001	820000
29	1720001	1820000
29	2260001	2400000
29	2440001	2580000
29	3320001	3500000
29	4680001	4780000
29	4920001	5040000
29	6040001	6140000
29	16260001	16360000
29	16640001	16740000
29	16780001	16960000
29	16980001	17100000
29	18160001	18260000
29	19060001	19220000
29	19360001	19460000
29	20060001	20160000

## Sheet: Table S10
Supplementary Table 10. Details of SVs involved in this study.
SV	Chromosome	Start/bp	End/bp	REF	ALT
V-Ach16g02920DH	16	2986602	2986602	-	GGGCTAATATTACAGTAATTATACAGAGAAGTCTCTGCATTCATAGATTTGATGTGGAAGGAAAGACTTGGTTGGTAGAGACATCCATTTTAGATTAGATTCTTGAGATATCTT
V-Ach19g03580DH	19	3543730	3543730	A	TTCATCTATACAATAGTATAATAGAGTAATATATAAAGGGAGAACCTAAGTTGATGTTGATGAAACTCCAAAATGTTTTTTGTTTCAATTTTTCCTTCTTCAGATCTGTTAAATTGCATAAATTTAAATTTAAATAACTCCTTAATGTCT
V-Ach22g02880DH	22	5457463	5457463	-	GGTGGGGAGATATTTATAATTTCATATTTATTATTACAAGTTGTTTCTTCATTTT
V-Ach13g13590DH	13	18240164	18240164	-	GGGCCCGTTTGGCACCAGCTTTTTTCCTGACTTTTTGGCTTAAAATAAGCAAAAAAGCCAATCAGAGTTAGCTTTTTTGCTTTTCTGTTTTGGCTTTTTTGCTTAGTTTTAGGTAAACTATAACCCTAAAAGCAAAAAAATCAAAAATTCTTAGCCCTTTTAGTAGCAAGCTTAAAAAAAGTTTGGCTTTTAAGCACTACCAAACGGGCCCTAAGG
V-Ach25g04680DH	25	5634784	5634784	-	CCGGGGAGCGAATCCCCTGTCCCAGCCGTCAAATGACAACATGTGTGCATTCCCCTGTTCCAGCCGTCAAATGACAACATGTGTGCTTTTATAATTTATCAAGAGAAATTTTATAATTTATCTATCTTATTAATAATTATAAAATATTTTCTGAAAAATTATAAATGCACATGTATCGCCATTTGACGATCGGGCCAGAAAATC

[truncated: 3 more sheets: Table S11, Table S12, Table S13]
